# Supplementary material for: Analysis of the transcriptome of bovine endometrial cells isolated by laser micro-dissection (1): specific signatures of stromal, glandular and luminal epithelial cells
Source: BMC Genomics. 2021 Jun 18;22:451. doi: 10.1186/s12864-021-07712-0 (PMC8212485; doi:10.1186/s12864-021-07712-0)
Supplement: Supplementary file 4 — Additional file 4: Table S3. List of genes specifically expressed by the three endometrial cell types. [file 12864_2021_7712_MOESM4_ESM.xlsx]

## Sheet: summary
		sheet title	sheet description
	sheet 1	LUMINAL_cells (LE)	list of genes specifically expressed by luminal cells
	sheet 2	GLANDULAR_cells (GE)	list of genes specifically expressed by glandular cells
	sheet 3	STROMAL_cells (ST)	list of genes specifically expressed by stromal cells
	note: only the names of genes that unambiguously correspond to the Id Ensembl are provided

## Sheet: LUMINAL_cells (LE)
Gene stable ID	Transcript stable ID	Gene name	Gene description
ENSBTAG00000000120	ENSBTAT00000000131	USP43	ubiquitin specific peptidase 43 [Source:VGNC Symbol;Acc:VGNC:36730]
ENSBTAG00000000233	ENSBTAT00000000284	OR51E1	olfactory receptor 51E1 [Source:NCBI gene;Acc:112441493]
ENSBTAG00000000436	ENSBTAT00000000557	TNFAIP3	TNF alpha induced protein 3 [Source:VGNC Symbol;Acc:VGNC:36155]
ENSBTAG00000000448	ENSBTAT00000000573	BDH1	3-hydroxybutyrate dehydrogenase 1 [Source:VGNC Symbol;Acc:VGNC:26457]
ENSBTAG00000000500	ENSBTAT00000000637	PINX1	PIN2 (TERF1) interacting telomerase inhibitor 1 [Source:VGNC Symbol;Acc:VGNC:32905]
ENSBTAG00000000522	ENSBTAT00000000673	AHSG	alpha 2-HS glycoprotein [Source:VGNC Symbol;Acc:VGNC:25756]
ENSBTAG00000000667	ENSBTAT00000000878	APOL3	apolipoprotein L, 3 [Source:NCBI gene;Acc:512905]
ENSBTAG00000000783	ENSBTAT00000001037	TGFA	transforming growth factor alpha [Source:VGNC Symbol;Acc:VGNC:58421]
ENSBTAG00000000815	ENSBTAT00000001080	EPHA2	EPH receptor A2 [Source:VGNC Symbol;Acc:VGNC:28534]
ENSBTAG00000000942	ENSBTAT00000001248	SIPA1L2	signal induced proliferation associated 1 like 2 [Source:VGNC Symbol;Acc:VGNC:34629]
ENSBTAG00000001037	ENSBTAT00000001378	MAP4K2	mitogen-activated protein kinase kinase kinase kinase 2 [Source:VGNC Symbol;Acc:VGNC:31205]
ENSBTAG00000001110	ENSBTAT00000001467	SLC16A5	solute carrier family 16 member 5 [Source:VGNC Symbol;Acc:VGNC:34691]
ENSBTAG00000033510	ENSBTAT00000001633	MPZL2	myelin protein zero like 2 [Source:VGNC Symbol;Acc:VGNC:31593]
ENSBTAG00000001398	ENSBTAT00000001838	ATP2A2	ATPase sarcoplasmic/endoplasmic reticulum Ca2+ transporting 2 [Source:VGNC Symbol;Acc:VGNC:26291]
ENSBTAG00000001652	ENSBTAT00000002169	SLCO3A1	solute carrier organic anion transporter family member 3A1 [Source:VGNC Symbol;Acc:VGNC:34953]
ENSBTAG00000001845	ENSBTAT00000002409	EPS8L3	EPS8 like 3 [Source:NCBI gene;Acc:504611]
ENSBTAG00000001880	ENSBTAT00000002447	VGLL1	vestigial like family member 1 [Source:VGNC Symbol;Acc:VGNC:56958]
ENSBTAG00000001945	ENSBTAT00000002529	ARG2	arginase 2 [Source:VGNC Symbol;Acc:VGNC:26071]
ENSBTAG00000039682	ENSBTAT00000002556	MTUS1	microtubule associated scaffold protein 1 [Source:VGNC Symbol;Acc:VGNC:31756]
ENSBTAG00000002205	ENSBTAT00000002853	CNGA1	cyclic nucleotide gated channel alpha 1 [Source:VGNC Symbol;Acc:VGNC:27497]
ENSBTAG00000030484	ENSBTAT00000002923	KLK12	kallikrein related peptidase 12 [Source:VGNC Symbol;Acc:VGNC:30674]
ENSBTAG00000002369	ENSBTAT00000003062	TMEM217	transmembrane protein 217 [Source:VGNC Symbol;Acc:VGNC:36039]
ENSBTAG00000002779	ENSBTAT00000003604	GABRP	gamma-aminobutyric acid type A receptor pi subunit [Source:VGNC Symbol;Acc:VGNC:29201]
ENSBTAG00000002898	ENSBTAT00000003766	UNC45B	unc-45 myosin chaperone B [Source:VGNC Symbol;Acc:VGNC:36668]
ENSBTAG00000003063	ENSBTAT00000003985	SYNJ1	synaptojanin 1 [Source:VGNC Symbol;Acc:VGNC:35527]
ENSBTAG00000003094	ENSBTAT00000004027	SART1	spliceosome associated factor 1, recruiter of U4/U6.U5 tri-snRNP [Source:VGNC Symbol;Acc:VGNC:34292]
ENSBTAG00000003140	ENSBTAT00000004084	CRYGS	crystallin gamma S [Source:VGNC Symbol;Acc:VGNC:27743]
ENSBTAG00000003189	ENSBTAT00000004143	CCDC6	coiled-coil domain containing 6 [Source:VGNC Symbol;Acc:VGNC:26904]
ENSBTAG00000003467	ENSBTAT00000004510	SLC5A11	solute carrier family 5 member 11 [Source:VGNC Symbol;Acc:VGNC:34904]
ENSBTAG00000023823	ENSBTAT00000004594	ENSBTAG00000023823	cytochrome c [Source:NCBI gene;Acc:100847700]
ENSBTAG00000003671	ENSBTAT00000004785	SOWAHA	sosondowah ankyrin repeat domain family member A [Source:VGNC Symbol;Acc:VGNC:35137]
ENSBTAG00000003857	ENSBTAT00000005032	SUSD6	sushi domain containing 6 [Source:VGNC Symbol;Acc:VGNC:35490]
ENSBTAG00000035182	ENSBTAT00000005068	SERPINB13	serpin family B member 13 [Source:VGNC Symbol;Acc:VGNC:34472]
ENSBTAG00000003977	ENSBTAT00000005194	SLC52A3	solute carrier family 52 member 3 [Source:VGNC Symbol;Acc:VGNC:34902]
ENSBTAG00000004148	ENSBTAT00000005424	SLPI	secretory leukocyte peptidase inhibitor [Source:NCBI gene;Acc:504598]
ENSBTAG00000004263	ENSBTAT00000005588	ATP6V0A4	ATPase H+ transporting V0 subunit a4 [Source:VGNC Symbol;Acc:VGNC:26309]
ENSBTAG00000004594	ENSBTAT00000006029	MMP7	matrix metallopeptidase 7 [Source:VGNC Symbol;Acc:VGNC:31529]
ENSBTAG00000004625	ENSBTAT00000006069	PYGB	glycogen phosphorylase B [Source:VGNC Symbol;Acc:VGNC:57019]
ENSBTAG00000004688	ENSBTAT00000006153	DHCR24	24-dehydrocholesterol reductase [Source:VGNC Symbol;Acc:VGNC:28033]
ENSBTAG00000004982	ENSBTAT00000006557	GPLD1	glycosylphosphatidylinositol specific phospholipase D1 [Source:VGNC Symbol;Acc:VGNC:29536]
ENSBTAG00000004995	ENSBTAT00000006572	C1GALT1	core 1 synthase, glycoprotein-N-acetylgalactosamine 3-beta-galactosyltransferase 1 [Source:VGNC Symbol;Acc:VGNC:26615]
ENSBTAG00000005174	ENSBTAT00000006812	GDPGP1	GDP-D-glucose phosphorylase 1 [Source:VGNC Symbol;Acc:VGNC:29314]
ENSBTAG00000005215	ENSBTAT00000006870	IL10RA	interleukin 10 receptor subunit alpha [Source:VGNC Symbol;Acc:VGNC:30107]
ENSBTAG00000005248	ENSBTAT00000006905	ENSBTAG00000005248
ENSBTAG00000005557	ENSBTAT00000007309	AFDN	afadin, adherens junction formation factor [Source:VGNC Symbol;Acc:VGNC:25709]
ENSBTAG00000005745	ENSBTAT00000007550	HPSE	heparanase [Source:VGNC Symbol;Acc:VGNC:29948]
ENSBTAG00000005761	ENSBTAT00000007572	DEDD2	death effector domain containing 2 [Source:VGNC Symbol;Acc:VGNC:27985]
ENSBTAG00000005828	ENSBTAT00000007664	MERTK	MER proto-oncogene, tyrosine kinase [Source:VGNC Symbol;Acc:VGNC:31391]
ENSBTAG00000006015	ENSBTAT00000007900	POLH	DNA polymerase eta [Source:VGNC Symbol;Acc:VGNC:33124]
ENSBTAG00000026088	ENSBTAT00000007924	LYZ2	lysozyme C-2 [Source:NCBI gene;Acc:280849]
ENSBTAG00000006194	ENSBTAT00000008136	FOSL1	FOS like 1, AP-1 transcription factor subunit [Source:VGNC Symbol;Acc:VGNC:29075]
ENSBTAG00000006268	ENSBTAT00000008224	IKBKG	inhibitor of nuclear factor kappa B kinase subunit gamma [Source:VGNC Symbol;Acc:VGNC:30102]
ENSBTAG00000006364	ENSBTAT00000008351	GLMP	glycosylated lysosomal membrane protein [Source:VGNC Symbol;Acc:VGNC:29409]
ENSBTAG00000006619	ENSBTAT00000008710	MATK	megakaryocyte-associated tyrosine kinase [Source:VGNC Symbol;Acc:VGNC:31263]
ENSBTAG00000006735	ENSBTAT00000008854	STAC	SH3 and cysteine rich domain [Source:VGNC Symbol;Acc:VGNC:35350]
ENSBTAG00000006777	ENSBTAT00000008914	TLCD1	TLC domain containing 1 [Source:VGNC Symbol;Acc:VGNC:35887]
ENSBTAG00000006806	ENSBTAT00000008948	KRT17	keratin 17 [Source:VGNC Symbol;Acc:VGNC:50398]
ENSBTAG00000007111	ENSBTAT00000009356	STEAP3	STEAP3 metalloreductase [Source:VGNC Symbol;Acc:VGNC:35380]
ENSBTAG00000007146	ENSBTAT00000009404	CPVL	carboxypeptidase vitellogenic like [Source:VGNC Symbol;Acc:VGNC:58370]
ENSBTAG00000007402	ENSBTAT00000009732	ZFAND2A	zinc finger AN1-type containing 2A [Source:VGNC Symbol;Acc:VGNC:37149]
ENSBTAG00000046158	ENSBTAT00000009800	CFB	complement factor B [Source:NCBI gene;Acc:514076]
ENSBTAG00000007502	ENSBTAT00000009871	CKMT1A	creatine kinase, mitochondrial 1A [Source:NCBI gene;Acc:281692]
ENSBTAG00000007534	ENSBTAT00000009917	GGH	gamma-glutamyl hydrolase [Source:VGNC Symbol;Acc:VGNC:29340]
ENSBTAG00000008008	ENSBTAT00000010530	TLR2	toll like receptor 2 [Source:VGNC Symbol;Acc:VGNC:49982]
ENSBTAG00000008063	ENSBTAT00000010606	PPARA	peroxisome proliferator activated receptor alpha [Source:VGNC Symbol;Acc:VGNC:33181]
ENSBTAG00000008150	ENSBTAT00000010711	PKIA	cAMP-dependent protein kinase inhibitor alpha [Source:VGNC Symbol;Acc:VGNC:32940]
ENSBTAG00000008299	ENSBTAT00000010919	IL20RB	interleukin 20 receptor subunit beta [Source:VGNC Symbol;Acc:VGNC:30140]
ENSBTAG00000008394	ENSBTAT00000011047	MYL3	myosin light chain 3 [Source:VGNC Symbol;Acc:VGNC:31801]
ENSBTAG00000008938	ENSBTAT00000011767	SRC	SRC proto-oncogene, non-receptor tyrosine kinase [Source:VGNC Symbol;Acc:VGNC:35269]
ENSBTAG00000008952	ENSBTAT00000011785	RAP1GAP	RAP1 GTPase activating protein [Source:VGNC Symbol;Acc:VGNC:33716]
ENSBTAG00000009006	ENSBTAT00000011848	PRR14L	proline rich 14 like [Source:VGNC Symbol;Acc:VGNC:33392]
ENSBTAG00000009014	ENSBTAT00000011866	UPK1B	uroplakin 1B [Source:VGNC Symbol;Acc:VGNC:36685]
ENSBTAG00000009020	ENSBTAT00000011877	CRIM1	cysteine rich transmembrane BMP regulator 1 [Source:VGNC Symbol;Acc:VGNC:27710]
ENSBTAG00000009080	ENSBTAT00000011972	ITGB6	integrin subunit beta 6 [Source:VGNC Symbol;Acc:VGNC:30331]
ENSBTAG00000009393	ENSBTAT00000012362	GAL	galanin and GMAP prepropeptide [Source:VGNC Symbol;Acc:VGNC:29212]
ENSBTAG00000009443	ENSBTAT00000012427	GCNT3	glucosaminyl (N-acetyl) transferase 3, mucin type [Source:NCBI gene;Acc:404167]
ENSBTAG00000009493	ENSBTAT00000012490	BCL3	BCL3 transcription coactivator [Source:VGNC Symbol;Acc:VGNC:58663]
ENSBTAG00000009512	ENSBTAT00000012517	EPS8L1	EPS8 like 1 [Source:VGNC Symbol;Acc:VGNC:28556]
ENSBTAG00000040088	ENSBTAT00000012761	SLC9B2	solute carrier family 9 member B2 [Source:VGNC Symbol;Acc:VGNC:34948]
ENSBTAG00000009749	ENSBTAT00000012857	USP2	ubiquitin specific peptidase 2 [Source:VGNC Symbol;Acc:VGNC:54894]
ENSBTAG00000009775	ENSBTAT00000012893	PRRG3	proline rich and Gla domain 3 [Source:VGNC Symbol;Acc:VGNC:33408]
ENSBTAG00000009842	ENSBTAT00000012972	CRYM	crystallin mu [Source:VGNC Symbol;Acc:VGNC:27745]
ENSBTAG00000009836	ENSBTAT00000012973	CHGA	chromogranin A [Source:VGNC Symbol;Acc:VGNC:27289]
ENSBTAG00000009942	ENSBTAT00000013117	PLCL2	phospholipase C like 2 [Source:VGNC Symbol;Acc:VGNC:32992]
ENSBTAG00000009991	ENSBTAT00000013171	CANT1	calcium activated nucleotidase 1 [Source:VGNC Symbol;Acc:VGNC:26735]
ENSBTAG00000010057	ENSBTAT00000013262	GZMB	granzyme B [Source:NCBI gene;Acc:508646]
ENSBTAG00000010072	ENSBTAT00000013286	ENSBTAG00000010072
ENSBTAG00000010120	ENSBTAT00000013357	HERC3	HECT and RLD domain containing E3 ubiquitin protein ligase 3 [Source:VGNC Symbol;Acc:VGNC:50190]
ENSBTAG00000010177	ENSBTAT00000013429	GOLT1A	golgi transport 1A [Source:VGNC Symbol;Acc:VGNC:29494]
ENSBTAG00000010198	ENSBTAT00000013463	ATF7IP2	activating transcription factor 7 interacting protein 2 [Source:VGNC Symbol;Acc:VGNC:26247]
ENSBTAG00000010253	ENSBTAT00000013544	SYTL1	synaptotagmin like 1 [Source:VGNC Symbol;Acc:VGNC:35546]
ENSBTAG00000010366	ENSBTAT00000013687	HCRTR1	hypocretin receptor 1 [Source:VGNC Symbol;Acc:VGNC:29781]
ENSBTAG00000010388	ENSBTAT00000013715	MGAT4A	alpha-1,3-mannosyl-glycoprotein 4-beta-N-acetylglucosaminyltransferase A [Source:NCBI gene;Acc:282276]
ENSBTAG00000010802	ENSBTAT00000014309	KCNK7	potassium two pore domain channel subfamily K member 7 [Source:VGNC Symbol;Acc:VGNC:30477]
ENSBTAG00000021013	ENSBTAT00000014560	TUBB4A	tubulin beta 4A class IVa [Source:VGNC Symbol;Acc:VGNC:36507]
ENSBTAG00000011067	ENSBTAT00000014695	IL17RA	interleukin 17 receptor A [Source:VGNC Symbol;Acc:VGNC:30122]
ENSBTAG00000011236	ENSBTAT00000014922	STX11	syntaxin 11 [Source:VGNC Symbol;Acc:VGNC:35431]
ENSBTAG00000011316	ENSBTAT00000015041	ZC3H12A	zinc finger CCCH-type containing 12A [Source:VGNC Symbol;Acc:VGNC:37097]
ENSBTAG00000011343	ENSBTAT00000015077	XAF1	XIAP associated factor 1 [Source:VGNC Symbol;Acc:VGNC:36982]
ENSBTAG00000011367	ENSBTAT00000015103	LIN7A	lin-7 homolog A, crumbs cell polarity complex component [Source:VGNC Symbol;Acc:VGNC:30895]
ENSBTAG00000032819	ENSBTAT00000015160	MUC20	mucin 20, cell surface associated [Source:VGNC Symbol;Acc:VGNC:54458]
ENSBTAG00000011525	ENSBTAT00000015315	SLC5A8	solute carrier family 5 member 8 [Source:VGNC Symbol;Acc:VGNC:34911]
ENSBTAG00000011545	ENSBTAT00000015339	GDA	guanine deaminase [Source:VGNC Symbol;Acc:VGNC:29294]
ENSBTAG00000011580	ENSBTAT00000015385	DAG1	dystroglycan 1 [Source:VGNC Symbol;Acc:VGNC:27871]
ENSBTAG00000011600	ENSBTAT00000015413	MAP3K8	mitogen-activated protein kinase kinase kinase 8 [Source:VGNC Symbol;Acc:VGNC:31202]
ENSBTAG00000011808	ENSBTAT00000015674	MSTN	myostatin [Source:VGNC Symbol;Acc:VGNC:31709]
ENSBTAG00000011820	ENSBTAT00000015689	DAPK2	death associated protein kinase 2 [Source:VGNC Symbol;Acc:VGNC:55109]
ENSBTAG00000011912	ENSBTAT00000015802	SLC25A25	solute carrier family 25 member 25 [Source:VGNC Symbol;Acc:VGNC:34751]
ENSBTAG00000011970	ENSBTAT00000015882	FNIP2	folliculin interacting protein 2 [Source:VGNC Symbol;Acc:VGNC:29069]
ENSBTAG00000022715	ENSBTAT00000015890	ENSBTAG00000022715
ENSBTAG00000007659	ENSBTAT00000016014	CORO2A	coronin 2A [Source:VGNC Symbol;Acc:VGNC:27623]
ENSBTAG00000012419	ENSBTAT00000016482	BCL2L15	BCL2 like 15 [Source:VGNC Symbol;Acc:VGNC:26449]
ENSBTAG00000012460	ENSBTAT00000016534	ELF5	E74 like ETS transcription factor 5 [Source:VGNC Symbol;Acc:VGNC:28430]
ENSBTAG00000012599	ENSBTAT00000016728	SMAD3	SMAD family member 3 [Source:VGNC Symbol;Acc:VGNC:34976]
ENSBTAG00000012626	ENSBTAT00000016760	B4GALT5	beta-1,4-galactosyltransferase 5 [Source:VGNC Symbol;Acc:VGNC:26392]
ENSBTAG00000012656	ENSBTAT00000016791	OVOL1	ovo like transcriptional repressor 1 [Source:VGNC Symbol;Acc:VGNC:32505]
ENSBTAG00000012774	ENSBTAT00000016976	RAB7B	RAB7B, member RAS oncogene family [Source:VGNC Symbol;Acc:VGNC:33661]
ENSBTAG00000012863	ENSBTAT00000017095	GDPD2	glycerophosphodiester phosphodiesterase domain containing 2 [Source:VGNC Symbol;Acc:VGNC:29311]
ENSBTAG00000013055	ENSBTAT00000017359	ENSBTAG00000013055	duodenase-1-like [Source:NCBI gene;Acc:786126]
ENSBTAG00000013081	ENSBTAT00000017392	PSPH	phosphoserine phosphatase [Source:VGNC Symbol;Acc:VGNC:33483]
ENSBTAG00000013153	ENSBTAT00000017489	NF2	neurofibromin 2 [Source:VGNC Symbol;Acc:VGNC:32026]
ENSBTAG00000013196	ENSBTAT00000017564	STK17B	serine/threonine kinase 17b [Source:VGNC Symbol;Acc:VGNC:35388]
ENSBTAG00000013256	ENSBTAT00000017631	LGR5	leucine rich repeat containing G protein-coupled receptor 5 [Source:VGNC Symbol;Acc:VGNC:30862]
ENSBTAG00000013341	ENSBTAT00000017744	GYG2	glycogenin 2 [Source:VGNC Symbol;Acc:VGNC:29729]
ENSBTAG00000013485	ENSBTAT00000017930	ZFYVE19	zinc finger FYVE-type containing 19 [Source:VGNC Symbol;Acc:VGNC:37175]
ENSBTAG00000021310	ENSBTAT00000018302	COL4A4	collagen type IV alpha 4 chain [Source:VGNC Symbol;Acc:VGNC:50083]
ENSBTAG00000035282	ENSBTAT00000018343	ENSBTAG00000035282	olfactory receptor, family 5, subfamily D, member 18 [Source:NCBI gene;Acc:515520]
ENSBTAG00000014221	ENSBTAT00000018903	CPLANE2	ciliogenesis and planar polarity effector 2 [Source:VGNC Symbol;Acc:VGNC:34179]
ENSBTAG00000014229	ENSBTAT00000018914	SYT17	synaptotagmin 17 [Source:VGNC Symbol;Acc:VGNC:35540]
ENSBTAG00000014265	ENSBTAT00000018956	SREBF2	sterol regulatory element binding transcription factor 2 [Source:VGNC Symbol;Acc:VGNC:35275]
ENSBTAG00000014370	ENSBTAT00000019107	NETO2	neuropilin and tolloid like 2 [Source:VGNC Symbol;Acc:VGNC:32012]
ENSBTAG00000014761	ENSBTAT00000019640	PGA5	pepsinogen 5, group I (pepsinogen A) [Source:NCBI gene;Acc:414350]
ENSBTAG00000014921	ENSBTAT00000019865	IL6	interleukin 6 [Source:VGNC Symbol;Acc:VGNC:30166]
ENSBTAG00000014981	ENSBTAT00000019943	OTUB2	OTU deubiquitinase, ubiquitin aldehyde binding 2 [Source:VGNC Symbol;Acc:VGNC:32492]
ENSBTAG00000040392	ENSBTAT00000020051	MGC139164	uncharacterized LOC509649 [Source:NCBI gene;Acc:509649]
ENSBTAG00000015094	ENSBTAT00000020086	VNN1	vanin 1 [Source:VGNC Symbol;Acc:VGNC:36807]
ENSBTAG00000015107	ENSBTAT00000020102	SLC16A1	solute carrier family 16 member 1 [Source:VGNC Symbol;Acc:VGNC:34683]
ENSBTAG00000015164	ENSBTAT00000020170	SLC27A5	solute carrier family 27 member 5 [Source:VGNC Symbol;Acc:VGNC:34789]
ENSBTAG00000015290	ENSBTAT00000020331	BAIAP2L2	BAI1 associated protein 2 like 2 [Source:VGNC Symbol;Acc:VGNC:26414]
ENSBTAG00000015311	ENSBTAT00000020359	PTPRR	protein tyrosine phosphatase, receptor type R [Source:VGNC Symbol;Acc:VGNC:33557]
ENSBTAG00000048246	ENSBTAT00000020379	DPP4	dipeptidyl peptidase 4 [Source:NCBI gene;Acc:281122]
ENSBTAG00000015563	ENSBTAT00000020675	PDE12	phosphodiesterase 12 [Source:VGNC Symbol;Acc:VGNC:32670]
ENSBTAG00000015632	ENSBTAT00000020759	TNFRSF18	TNF receptor superfamily member 18 [Source:VGNC Symbol;Acc:VGNC:36163]
ENSBTAG00000015637	ENSBTAT00000020766	IMPAD1	inositol monophosphatase domain containing 1 [Source:VGNC Symbol;Acc:VGNC:30187]
ENSBTAG00000015743	ENSBTAT00000020904	GMPR	guanosine monophosphate reductase [Source:VGNC Symbol;Acc:VGNC:29442]
ENSBTAG00000015764	ENSBTAT00000020933	EML2	EMAP like 2 [Source:VGNC Symbol;Acc:VGNC:28476]
ENSBTAG00000015830	ENSBTAT00000021031	SLC5A5	solute carrier family 5 member 5 [Source:VGNC Symbol;Acc:VGNC:34908]
ENSBTAG00000015908	ENSBTAT00000021152	MBOAT7	membrane bound O-acyltransferase domain containing 7 [Source:VGNC Symbol;Acc:VGNC:31289]
ENSBTAG00000015924	ENSBTAT00000021174	CALB1	calbindin 1 [Source:VGNC Symbol;Acc:VGNC:26700]
ENSBTAG00000015926	ENSBTAT00000021189	ABLIM2	actin binding LIM protein family member 2 [Source:VGNC Symbol;Acc:VGNC:25508]
ENSBTAG00000015980	ENSBTAT00000021260	FASN	fatty acid synthase [Source:VGNC Symbol;Acc:VGNC:28871]
ENSBTAG00000016042	ENSBTAT00000021354	TM6SF2	transmembrane 6 superfamily member 2 [Source:VGNC Symbol;Acc:VGNC:35909]
ENSBTAG00000016076	ENSBTAT00000021398	TRAK1	trafficking kinesin protein 1 [Source:NCBI gene;Acc:531649]
ENSBTAG00000016095	ENSBTAT00000021427	PRICKLE3	prickle planar cell polarity protein 3 [Source:VGNC Symbol;Acc:VGNC:33317]
ENSBTAG00000001586	ENSBTAT00000021435	OTUD7B	OTU deubiquitinase 7B [Source:VGNC Symbol;Acc:VGNC:32500]
ENSBTAG00000016357	ENSBTAT00000021759	VNN2	vanin 2 [Source:VGNC Symbol;Acc:VGNC:36808]
ENSBTAG00000016359	ENSBTAT00000021761	SLCO4C1	solute carrier organic anion transporter family member 4C1 [Source:VGNC Symbol;Acc:VGNC:34955]
ENSBTAG00000016414	ENSBTAT00000021832	VDR	vitamin D receptor [Source:VGNC Symbol;Acc:VGNC:36784]
ENSBTAG00000016444	ENSBTAT00000021862	RETREG1	reticulophagy regulator 1 [Source:VGNC Symbol;Acc:VGNC:33878]
ENSBTAG00000020582	ENSBTAT00000021967	PRSS22	serine protease 22 [Source:VGNC Symbol;Acc:VGNC:33415]
ENSBTAG00000016532	ENSBTAT00000021983	MAPKAPK3	mitogen-activated protein kinase-activated protein kinase 3 [Source:VGNC Symbol;Acc:VGNC:31229]
ENSBTAG00000016542	ENSBTAT00000022005	LAMB3	laminin subunit beta 3 [Source:VGNC Symbol;Acc:VGNC:30773]
ENSBTAG00000016588	ENSBTAT00000022065	TMEM8A	transmembrane protein 8A [Source:VGNC Symbol;Acc:VGNC:36123]
ENSBTAG00000017063	ENSBTAT00000022699	EPB41L4B	erythrocyte membrane protein band 4.1 like 4B [Source:VGNC Symbol;Acc:VGNC:28524]
ENSBTAG00000017318	ENSBTAT00000023028	TMEM178A	transmembrane protein 178A [Source:VGNC Symbol;Acc:VGNC:36003]
ENSBTAG00000030499	ENSBTAT00000023082	ENSBTAG00000030499	diaphanous related formin 1 [Source:NCBI gene;Acc:786565]
ENSBTAG00000017379	ENSBTAT00000023117	GCN1	GCN1, eIF2 alpha kinase activator homolog [Source:VGNC Symbol;Acc:VGNC:29292]
ENSBTAG00000017412	ENSBTAT00000023144	SOCS6	suppressor of cytokine signaling 6 [Source:VGNC Symbol;Acc:VGNC:35124]
ENSBTAG00000017425	ENSBTAT00000023167	GJB2	gap junction protein beta 2 [Source:VGNC Symbol;Acc:VGNC:29377]
ENSBTAG00000017461	ENSBTAT00000023209	SLC16A3	solute carrier family 16 member 3 [Source:VGNC Symbol;Acc:VGNC:34689]
ENSBTAG00000017645	ENSBTAT00000023471	ENSBTAG00000017645
ENSBTAG00000017677	ENSBTAT00000023512	SCG3	secretogranin III [Source:VGNC Symbol;Acc:VGNC:34333]
ENSBTAG00000017733	ENSBTAT00000023581	CA2	carbonic anhydrase II [Source:NCBI gene;Acc:280740]
ENSBTAG00000018130	ENSBTAT00000024134	MAP2	microtubule associated protein 2 [Source:VGNC Symbol;Acc:VGNC:31182]
ENSBTAG00000018247	ENSBTAT00000024296	OCRL	OCRL, inositol polyphosphate-5-phosphatase [Source:VGNC Symbol;Acc:VGNC:32398]
ENSBTAG00000018652	ENSBTAT00000024820	CXCL17	C-X-C motif chemokine ligand 17 [Source:VGNC Symbol;Acc:VGNC:27852]
ENSBTAG00000035286	ENSBTAT00000025040	CMC1	C-X9-C motif containing 1 [Source:VGNC Symbol;Acc:VGNC:27478]
ENSBTAG00000038361	ENSBTAT00000025090	SERPINA11	serpin family A member 11 [Source:VGNC Symbol;Acc:VGNC:34466]
ENSBTAG00000018905	ENSBTAT00000025161	MAN2A2	mannosidase alpha class 2A member 2 [Source:VGNC Symbol;Acc:VGNC:31165]
ENSBTAG00000018926	ENSBTAT00000025186	LEAP2	liver enriched antimicrobial peptide 2 [Source:VGNC Symbol;Acc:VGNC:30831]
ENSBTAG00000019066	ENSBTAT00000025383	FAM167A	family with sequence similarity 167 member A [Source:VGNC Symbol;Acc:VGNC:28750]
ENSBTAG00000019354	ENSBTAT00000025783	PAX8	paired box 8 [Source:VGNC Symbol;Acc:VGNC:32599]
ENSBTAG00000019498	ENSBTAT00000025974	ITGA3	integrin subunit alpha 3 [Source:VGNC Symbol;Acc:VGNC:30315]
ENSBTAG00000019633	ENSBTAT00000026154	SHROOM3	shroom family member 3 [Source:VGNC Symbol;Acc:VGNC:34609]
ENSBTAG00000019652	ENSBTAT00000026189	STK26	serine/threonine kinase 26 [Source:VGNC Symbol;Acc:VGNC:35392]
ENSBTAG00000019658	ENSBTAT00000026197	ASB16	ankyrin repeat and SOCS box containing 16 [Source:VGNC Symbol;Acc:VGNC:26193]
ENSBTAG00000019683	ENSBTAT00000026237	LYPD6B	LY6/PLAUR domain containing 6B [Source:VGNC Symbol;Acc:VGNC:31104]
ENSBTAG00000019716	ENSBTAT00000026275	CXCL8	C-X-C motif chemokine ligand 8 [Source:VGNC Symbol;Acc:VGNC:27853]
ENSBTAG00000019772	ENSBTAT00000026346	OXTR	oxytocin receptor [Source:VGNC Symbol;Acc:VGNC:32516]
ENSBTAG00000019798	ENSBTAT00000026377	PIGR	polymeric immunoglobulin receptor [Source:VGNC Symbol;Acc:VGNC:32876]
ENSBTAG00000019926	ENSBTAT00000026544	SCGN	secretagogin, EF-hand calcium binding protein [Source:VGNC Symbol;Acc:VGNC:34337]
ENSBTAG00000020070	ENSBTAT00000026744	ABCC3	ATP binding cassette subfamily C member 3 [Source:VGNC Symbol;Acc:VGNC:25473]
ENSBTAG00000020109	ENSBTAT00000026786	TRAP1	TNF receptor associated protein 1 [Source:VGNC Symbol;Acc:VGNC:36283]
ENSBTAG00000020262	ENSBTAT00000027001	PSME4	proteasome activator subunit 4 [Source:VGNC Symbol;Acc:VGNC:33476]
ENSBTAG00000020352	ENSBTAT00000027122	PAQR5	progestin and adipoQ receptor family member 5 [Source:VGNC Symbol;Acc:VGNC:32577]
ENSBTAG00000037795	ENSBTAT00000027159	CYP2C87	cytochrome P450, family 2, subfamily C, polypeptide 87 [Source:NCBI gene;Acc:616593]
ENSBTAG00000027868	ENSBTAT00000027163	DLG2	discs large MAGUK scaffold protein 2 [Source:NCBI gene;Acc:100851408]
ENSBTAG00000020469	ENSBTAT00000027275	TMED8	transmembrane p24 trafficking protein family member 8 [Source:VGNC Symbol;Acc:VGNC:35939]
ENSBTAG00000020484	ENSBTAT00000027295	ADCK2	aarF domain containing kinase 2 [Source:VGNC Symbol;Acc:VGNC:25640]
ENSBTAG00000020524	ENSBTAT00000027343	UPK3BL1	uroplakin 3B-like [Source:NCBI gene;Acc:617471]
ENSBTAG00000020543	ENSBTAT00000027372	UPK1A	uroplakin 1A [Source:VGNC Symbol;Acc:VGNC:36684]
ENSBTAG00000020580	ENSBTAT00000027423	TCN1	transcobalamin 1 [Source:VGNC Symbol;Acc:VGNC:35698]
ENSBTAG00000020605	ENSBTAT00000027457	SMTNL2	smoothelin like 2 [Source:VGNC Symbol;Acc:VGNC:35037]
ENSBTAG00000020658	ENSBTAT00000027531	LNX1	ligand of numb-protein X 1 [Source:VGNC Symbol;Acc:VGNC:50212]
ENSBTAG00000020759	ENSBTAT00000027665	NCLN	nicalin [Source:VGNC Symbol;Acc:VGNC:31919]
ENSBTAG00000039446	ENSBTAT00000027735	ENSBTAG00000039446	elafin-like [Source:NCBI gene;Acc:100850808]
ENSBTAG00000027407	ENSBTAT00000028109	TNFRSF6B	TNF receptor superfamily member 6b [Source:VGNC Symbol;Acc:VGNC:36169]
ENSBTAG00000021116	ENSBTAT00000028134	EXOC6	exocyst complex component 6 [Source:VGNC Symbol;Acc:VGNC:28650]
ENSBTAG00000021161	ENSBTAT00000028202	CREG2	cellular repressor of E1A stimulated genes 2 [Source:VGNC Symbol;Acc:VGNC:27703]
ENSBTAG00000021302	ENSBTAT00000028386	CHAD	chondroadherin [Source:VGNC Symbol;Acc:VGNC:27264]
ENSBTAG00000021326	ENSBTAT00000028430	CCL20	C-C motif chemokine ligand 20 [Source:VGNC Symbol;Acc:VGNC:26947]
ENSBTAG00000048082	ENSBTAT00000028716	ENSBTAG00000048082	conglutinin-like [Source:NCBI gene;Acc:101907929]
ENSBTAG00000021595	ENSBTAT00000028783	HIP1R	huntingtin interacting protein 1 related [Source:VGNC Symbol;Acc:VGNC:29858]
ENSBTAG00000021601	ENSBTAT00000028786	PARD6B	par-6 family cell polarity regulator beta [Source:VGNC Symbol;Acc:VGNC:32584]
ENSBTAG00000021902	ENSBTAT00000029203	ALDH5A1	aldehyde dehydrogenase 5 family member A1 [Source:VGNC Symbol;Acc:VGNC:25816]
ENSBTAG00000020566	ENSBTAT00000029392	BCR	BCR activator of RhoGEF and GTPase [Source:VGNC Symbol;Acc:VGNC:56808]
ENSBTAG00000008718	ENSBTAT00000029707	GALNT17	polypeptide N-acetylgalactosaminyltransferase 17 [Source:VGNC Symbol;Acc:VGNC:50029]
ENSBTAG00000012450	ENSBTAT00000029742	RAPGEF2	Rap guanine nucleotide exchange factor 2 [Source:VGNC Symbol;Acc:VGNC:33723]
ENSBTAG00000022147	ENSBTAT00000029874	EPS8L2	EPS8 like 2 [Source:VGNC Symbol;Acc:VGNC:58372]
ENSBTAG00000022188	ENSBTAT00000029943	PPFIA1	PTPRF interacting protein alpha 1 [Source:VGNC Symbol;Acc:VGNC:56275]
ENSBTAG00000022246	ENSBTAT00000030041	C29H11orf86	chromosome 29 C11orf86 homolog [Source:VGNC Symbol;Acc:VGNC:52700]
ENSBTAG00000039289	ENSBTAT00000030566	ENSBTAG00000039289	aldo-keto reductase family 1 member C3 -like [Source:NCBI gene;Acc:527068]
ENSBTAG00000036116	ENSBTAT00000031225	ENSBTAG00000036116	carbonic anhydrase 1 [Source:NCBI gene;Acc:784254]
ENSBTAG00000015129	ENSBTAT00000031780	KLK10	kallikrein related peptidase 10 [Source:VGNC Symbol;Acc:VGNC:30672]
ENSBTAG00000000290	ENSBTAT00000032070	ATP11B	ATPase phospholipid transporting 11B (putative) [Source:VGNC Symbol;Acc:VGNC:54671]
ENSBTAG00000023563	ENSBTAT00000032165	ENSBTAG00000023563	butyrophilin-like protein 1 [Source:NCBI gene;Acc:786065]
ENSBTAG00000001781	ENSBTAT00000032251	TOMM40	translocase of outer mitochondrial membrane 40 [Source:VGNC Symbol;Acc:VGNC:49148]
ENSBTAG00000001927	ENSBTAT00000032875	ATP6V1C2	ATPase H+ transporting V1 subunit C2 [Source:VGNC Symbol;Acc:VGNC:26320]
ENSBTAG00000016696	ENSBTAT00000033225	NCDN	neurochondrin [Source:VGNC Symbol;Acc:VGNC:31910]
ENSBTAG00000004799	ENSBTAT00000033630	DENND2A	DENN domain containing 2A [Source:VGNC Symbol;Acc:VGNC:27995]
ENSBTAG00000015406	ENSBTAT00000034744	ZNF750	zinc finger protein 750 [Source:VGNC Symbol;Acc:VGNC:37340]
ENSBTAG00000006958	ENSBTAT00000035893	C23H6orf136	chromosome 23 C6orf136 homolog [Source:VGNC Symbol;Acc:VGNC:53961]
ENSBTAG00000018069	ENSBTAT00000036452	TNFSF15	TNF superfamily member 15 [Source:VGNC Symbol;Acc:VGNC:36174]
ENSBTAG00000000161	ENSBTAT00000036498	TMEM40	transmembrane protein 40 [Source:VGNC Symbol;Acc:VGNC:36084]
ENSBTAG00000026400	ENSBTAT00000037519	ENSBTAG00000026400
ENSBTAG00000008331	ENSBTAT00000038048	TMEM54	transmembrane protein 54 [Source:VGNC Symbol;Acc:VGNC:36097]
ENSBTAG00000012695	ENSBTAT00000038070	LCK	LCK proto-oncogene, Src family tyrosine kinase [Source:VGNC Symbol;Acc:VGNC:30810]
ENSBTAG00000026813	ENSBTAT00000038334	AQP5	aquaporin 5 [Source:VGNC Symbol;Acc:VGNC:26048]
ENSBTAG00000027409	ENSBTAT00000039338	SLC4A11	solute carrier family 4 member 11 [Source:VGNC Symbol;Acc:VGNC:34891]
ENSBTAG00000027419	ENSBTAT00000039362	ENSBTAG00000027419	prostaglandin F synthase 1-like [Source:NCBI gene;Acc:506594]
ENSBTAG00000002977	ENSBTAT00000042709	ECE1	endothelin converting enzyme 1 [Source:VGNC Symbol;Acc:VGNC:28302]
ENSBTAG00000012525	ENSBTAT00000042758	ABO	ABO, alpha 1-3-N-acetylgalactosaminyltransferase and alpha 1-3-galactosyltransferase [Source:VGNC Symbol;Acc:VGNC:25510]
ENSBTAG00000030297	ENSBTAT00000042779	ENSBTAG00000030297
ENSBTAG00000030581	ENSBTAT00000043193	TBC1D5	TBC1 domain family member 5 [Source:VGNC Symbol;Acc:VGNC:53608]
ENSBTAG00000003253	ENSBTAT00000043384	NPPC	natriuretic peptide C [Source:VGNC Symbol;Acc:VGNC:32212]
ENSBTAG00000030921	ENSBTAT00000043762	FAM3B	family with sequence similarity 3 member B [Source:VGNC Symbol;Acc:VGNC:28810]
ENSBTAG00000023411	ENSBTAT00000044444	ENSBTAG00000023411	serotransferrin-like [Source:NCBI gene;Acc:525947]
ENSBTAG00000031376	ENSBTAT00000044455	BPIFA2C	BPI fold containing family A, member 2C [Source:NCBI gene;Acc:618389]
ENSBTAG00000031497	ENSBTAT00000044642	FGFBP1	fibroblast growth factor binding protein 1 [Source:NCBI gene;Acc:281812]
ENSBTAG00000009048	ENSBTAT00000044780	EFHD2	EF-hand domain family member D2 [Source:VGNC Symbol;Acc:VGNC:28353]
ENSBTAG00000016155	ENSBTAT00000045469	GDPD3	glycerophosphodiester phosphodiesterase domain containing 3 [Source:VGNC Symbol;Acc:VGNC:29312]
ENSBTAG00000032236	ENSBTAT00000045723	CA1	carbonic anhydrase I [Source:NCBI gene;Acc:510801]
ENSBTAG00000011268	ENSBTAT00000045778	ENSBTAG00000011268	transmembrane protein 64 [Source:NCBI gene;Acc:536822]
ENSBTAG00000021964	ENSBTAT00000045860	CDH17	cadherin 17 [Source:VGNC Symbol;Acc:VGNC:27096]
ENSBTAG00000010682	ENSBTAT00000046062	DDR1	discoidin domain receptor tyrosine kinase 1 [Source:VGNC Symbol;Acc:VGNC:53966]
ENSBTAG00000009302	ENSBTAT00000046658	RCAN2	regulator of calcineurin 2 [Source:VGNC Symbol;Acc:VGNC:33821]
ENSBTAG00000033398	ENSBTAT00000047474	HKDC1	hexokinase domain containing 1 [Source:VGNC Symbol;Acc:VGNC:29867]
ENSBTAG00000033555	ENSBTAT00000047690	ENSBTAG00000033555	olfactory receptor 5D18 [Source:NCBI gene;Acc:513384]
ENSBTAG00000020194	ENSBTAT00000048333	FGF13	fibroblast growth factor 13 [Source:VGNC Symbol;Acc:VGNC:28972]
ENSBTAG00000039446	ENSBTAT00000048359	ENSBTAG00000039446	elafin-like [Source:NCBI gene;Acc:100850808]
ENSBTAG00000034138	ENSBTAT00000048408	ENSBTAG00000034138	beta-hexosaminidase subunit beta [Source:NCBI gene;Acc:786974]
ENSBTAG00000034138	ENSBTAT00000048410	ENSBTAG00000034138	beta-hexosaminidase subunit beta [Source:NCBI gene;Acc:786974]
ENSBTAG00000034323	ENSBTAT00000048616	SLC2A5	solute carrier family 2, facilitated glucose transporter member 5 [Source:NCBI gene;Acc:107131287]
ENSBTAG00000008953	ENSBTAT00000048986	TAP1	transporter 1, ATP binding cassette subfamily B member [Source:VGNC Symbol;Acc:VGNC:35598]
ENSBTAG00000034674	ENSBTAT00000049019	ENSBTAG00000034674	chloride channel Ka [Source:NCBI gene;Acc:538145]
ENSBTAG00000025320	ENSBTAT00000049153	AKAP1	A-kinase anchoring protein 1 [Source:VGNC Symbol;Acc:VGNC:25779]
ENSBTAG00000045649	ENSBTAT00000049993	DEFB	defensin, beta [Source:NCBI gene;Acc:768318]
ENSBTAG00000012234	ENSBTAT00000050191	RHBG	Rh family B glycoprotein (gene/pseudogene) [Source:VGNC Symbol;Acc:VGNC:55671]
ENSBTAG00000020269	ENSBTAT00000050202	MISP	mitotic spindle positioning [Source:VGNC Symbol;Acc:VGNC:31486]
ENSBTAG00000039099	ENSBTAT00000052111	ENSBTAG00000039099
ENSBTAG00000039819	ENSBTAT00000052707	RPH3AL	rabphilin 3A like (without C2 domains) [Source:NCBI gene;Acc:617294]
ENSBTAG00000039285	ENSBTAT00000052805	ENSBTAG00000039285	casein kinase I [Source:NCBI gene;Acc:100138998]
ENSBTAG00000038141	ENSBTAT00000053037	ADGRG1	adhesion G protein-coupled receptor G1 [Source:NCBI gene;Acc:509703]
ENSBTAG00000006589	ENSBTAT00000053450	CFTR	cystic fibrosis transmembrane conductance regulator [Source:VGNC Symbol;Acc:VGNC:50053]
ENSBTAG00000037773	ENSBTAT00000053904	SERPINB7	serpin family B member 7 [Source:VGNC Symbol;Acc:VGNC:55079]
ENSBTAG00000037413	ENSBTAT00000053988	TMEM164	transmembrane protein 164 [Source:VGNC Symbol;Acc:VGNC:35989]
ENSBTAG00000019498	ENSBTAT00000054196	ITGA3	integrin subunit alpha 3 [Source:VGNC Symbol;Acc:VGNC:30315]
ENSBTAG00000020869	ENSBTAT00000054605	DDC	dopa decarboxylase [Source:VGNC Symbol;Acc:VGNC:55748]
ENSBTAG00000037453	ENSBTAT00000056823	20ALPHA-HSD	placental and ovary 20alpha hydroxysteroid dehydrogenase protein [Source:NCBI gene;Acc:100139386]
ENSBTAG00000048246	ENSBTAT00000056886	DPP4	dipeptidyl peptidase 4 [Source:NCBI gene;Acc:281122]
ENSBTAG00000007818	ENSBTAT00000057179	POFUT2	protein O-fucosyltransferase 2 [Source:VGNC Symbol;Acc:VGNC:33106]
ENSBTAG00000008401	ENSBTAT00000057357	PFKFB3	6-phosphofructo-2-kinase/fructose-2,6-biphosphatase 3 [Source:VGNC Symbol;Acc:VGNC:32771]
ENSBTAG00000043553	ENSBTAT00000060554	GPX3	glutathione peroxidase 3 [Source:VGNC Symbol;Acc:VGNC:29619]
ENSBTAG00000044009	ENSBTAT00000060951	PPP1R1C	protein phosphatase 1 regulatory inhibitor subunit 1C [Source:VGNC Symbol;Acc:VGNC:33235]
ENSBTAG00000012278	ENSBTAT00000060955	MTMR12	myotubularin related protein 12 [Source:VGNC Symbol;Acc:VGNC:31739]
ENSBTAG00000044125	ENSBTAT00000060965	TMEM56	transmembrane protein 56 [Source:NCBI gene;Acc:614522]
ENSBTAG00000044208	ENSBTAT00000061049	DUSP4	dual specificity phosphatase 4 [Source:VGNC Symbol;Acc:VGNC:28260]
ENSBTAG00000044183	ENSBTAT00000061218	SPINK7	serine peptidase inhibitor, Kazal type 7 (putative) [Source:NCBI gene;Acc:100295820]
ENSBTAG00000025856	ENSBTAT00000061226	JMY	junction mediating and regulatory protein, p53 cofactor [Source:VGNC Symbol;Acc:VGNC:30378]
ENSBTAG00000001021	ENSBTAT00000061300	CYP1A1	cytochrome P450, subfamily I (aromatic compound-inducible), polypeptide 1 [Source:NCBI gene;Acc:282870]
ENSBTAG00000044119	ENSBTAT00000061442	KSR2	kinase suppressor of ras 2 [Source:VGNC Symbol;Acc:VGNC:30755]
ENSBTAG00000045498	ENSBTAT00000063187	SULT2B1	sulfotransferase family 2B member 1 [Source:VGNC Symbol;Acc:VGNC:35468]
ENSBTAG00000046637	ENSBTAT00000063209	ZBED2	zinc finger BED-type containing 2 [Source:VGNC Symbol;Acc:VGNC:37053]
ENSBTAG00000048304	ENSBTAT00000063275	ENSBTAG00000048304	butyrophilin subfamily 1 member A1 [Source:NCBI gene;Acc:615223]
ENSBTAG00000009314	ENSBTAT00000063304	FYB2	FYN binding protein 2 [Source:VGNC Symbol;Acc:VGNC:29161]
ENSBTAG00000047591	ENSBTAT00000063844	C23H6orf141	chromosome 23 C6orf141 homolog [Source:VGNC Symbol;Acc:VGNC:52676]
ENSBTAG00000033886	ENSBTAT00000063901	CIST1	intestine-specific transcript 1 protein [Source:NCBI gene;Acc:506589]
ENSBTAG00000045577	ENSBTAT00000064137	MCCD1	mitochondrial coiled-coil domain 1 [Source:VGNC Symbol;Acc:VGNC:54451]
ENSBTAG00000047426	ENSBTAT00000064259	LYPD6	LY6/PLAUR domain containing 6 [Source:VGNC Symbol;Acc:VGNC:31103]
ENSBTAG00000002977	ENSBTAT00000064407	ECE1	endothelin converting enzyme 1 [Source:VGNC Symbol;Acc:VGNC:28302]
ENSBTAG00000052892	ENSBTAT00000064478	ENSBTAG00000052892
ENSBTAG00000045838	ENSBTAT00000064485	ENSBTAG00000045838
ENSBTAG00000046104	ENSBTAT00000064763	B3GALNT1	beta-1,3-N-acetylgalactosaminyltransferase 1 [Source:VGNC Symbol;Acc:VGNC:53513]
ENSBTAG00000005339	ENSBTAT00000065271	VEGFA	vascular endothelial growth factor A [Source:VGNC Symbol;Acc:VGNC:55927]
ENSBTAG00000047904	ENSBTAT00000065393	ENSBTAG00000047904	hydroxycarboxylic acid receptor 2 [Source:NCBI gene;Acc:527744]
ENSBTAG00000045901	ENSBTAT00000065558	CLDN6	claudin 6 [Source:VGNC Symbol;Acc:VGNC:27418]
ENSBTAG00000046482	ENSBTAT00000065979	ENSBTAG00000046482	ribonuclease, RNase A family, 7 [Source:NCBI gene;Acc:538679]
ENSBTAG00000046701	ENSBTAT00000066153	FRAT2	FRAT regulator of WNT signaling pathway 2 [Source:VGNC Symbol;Acc:VGNC:55952]

## Sheet: GLANDULAR_cells (GE)
Gene stable ID	Transcript stable ID	Gene name	Gene description
ENSBTAG00000000013	ENSBTAT00000000017	PRKAA1	protein kinase AMP-activated catalytic subunit alpha 1 [Source:VGNC Symbol;Acc:VGNC:50248]
ENSBTAG00000000064	ENSBTAT00000000071	FEN1	flap structure-specific endonuclease 1 [Source:VGNC Symbol;Acc:VGNC:28947]
ENSBTAG00000000115	ENSBTAT00000000123	VPS54	VPS54 subunit of GARP complex [Source:VGNC Symbol;Acc:VGNC:36830]
ENSBTAG00000000137	ENSBTAT00000000158	FRYL	FRY like transcription coactivator [Source:VGNC Symbol;Acc:VGNC:29123]
ENSBTAG00000000198	ENSBTAT00000000231	ENSBTAG00000000198	lysozyme C, tracheal isozyme [Source:NCBI gene;Acc:617219]
ENSBTAG00000000245	ENSBTAT00000000305	NHSL1	NHS like 1 [Source:VGNC Symbol;Acc:VGNC:32072]
ENSBTAG00000000271	ENSBTAT00000000337	MNS1	meiosis specific nuclear structural 1 [Source:VGNC Symbol;Acc:VGNC:31539]
ENSBTAG00000000355	ENSBTAT00000000461	OXLD1	oxidoreductase like domain containing 1 [Source:VGNC Symbol;Acc:VGNC:32511]
ENSBTAG00000000548	ENSBTAT00000000718	KLHDC10	kelch domain containing 10 [Source:VGNC Symbol;Acc:VGNC:30634]
ENSBTAG00000000682	ENSBTAT00000000910	ENSBTAG00000000682	Rap guanine nucleotide exchange factor 6 [Source:NCBI gene;Acc:789597]
ENSBTAG00000000979	ENSBTAT00000001296	SMIM19	small integral membrane protein 19 [Source:VGNC Symbol;Acc:VGNC:35018]
ENSBTAG00000001024	ENSBTAT00000001360	ARID1A	AT-rich interaction domain 1A [Source:VGNC Symbol;Acc:VGNC:26123]
ENSBTAG00000001136	ENSBTAT00000001511	KIAA1324	KIAA1324 [Source:VGNC Symbol;Acc:VGNC:30567]
ENSBTAG00000001133	ENSBTAT00000001513	VWA8	von Willebrand factor A domain containing 8 [Source:VGNC Symbol;Acc:VGNC:36856]
ENSBTAG00000001206	ENSBTAT00000001596	LCN15	lipocalin-15 [Source:NCBI gene;Acc:504893]
ENSBTAG00000001392	ENSBTAT00000001829	RDH16	retinol dehydrogenase 16 (all-trans) [Source:NCBI gene;Acc:519940]
ENSBTAG00000001440	ENSBTAT00000001888	PMM2	phosphomannomutase 2 [Source:VGNC Symbol;Acc:VGNC:33073]
ENSBTAG00000033166	ENSBTAT00000001891	ENSBTAG00000033166
ENSBTAG00000001593	ENSBTAT00000002086	OGFOD2	2-oxoglutarate and iron dependent oxygenase domain containing 2 [Source:VGNC Symbol;Acc:VGNC:32409]
ENSBTAG00000001714	ENSBTAT00000002247	MFSD9	major facilitator superfamily domain containing 9 [Source:VGNC Symbol;Acc:VGNC:31444]
ENSBTAG00000001753	ENSBTAT00000002299	ENSBTAG00000001753	chloride intracellular channel 6 [Source:NCBI gene;Acc:507243]
ENSBTAG00000001830	ENSBTAT00000002392	LRRC46	leucine rich repeat containing 46 [Source:VGNC Symbol;Acc:VGNC:52801]
ENSBTAG00000001838	ENSBTAT00000002402	LRRC36	leucine rich repeat containing 36 [Source:VGNC Symbol;Acc:VGNC:31011]
ENSBTAG00000001903	ENSBTAT00000002474	C11H2orf50	chromosome 11 C2orf50 homolog [Source:VGNC Symbol;Acc:VGNC:52616]
ENSBTAG00000001969	ENSBTAT00000002557	CCDC39	coiled-coil domain containing 39 [Source:VGNC Symbol;Acc:VGNC:50106]
ENSBTAG00000002115	ENSBTAT00000002731	C13H20orf96	chromosome 13 C20orf96 homolog [Source:VGNC Symbol;Acc:VGNC:49173]
ENSBTAG00000002251	ENSBTAT00000002911	ENSBTAG00000002251
ENSBTAG00000002408	ENSBTAT00000003121	FHAD1	forkhead associated phosphopeptide binding domain 1 [Source:VGNC Symbol;Acc:VGNC:28996]
ENSBTAG00000002470	ENSBTAT00000003211	CCDC78	coiled-coil domain containing 78 [Source:VGNC Symbol;Acc:VGNC:26916]
ENSBTAG00000002476	ENSBTAT00000003212	DNAJC16	DnaJ heat shock protein family (Hsp40) member C16 [Source:NCBI gene;Acc:514510]
ENSBTAG00000002504	ENSBTAT00000003252	IREB2	iron responsive element binding protein 2 [Source:VGNC Symbol;Acc:VGNC:30269]
ENSBTAG00000002516	ENSBTAT00000003269	CCDC130	coiled-coil domain containing 130 [Source:VGNC Symbol;Acc:VGNC:26846]
ENSBTAG00000002522	ENSBTAT00000003272	SYT5	synaptotagmin 5 [Source:VGNC Symbol;Acc:VGNC:35544]
ENSBTAG00000002583	ENSBTAT00000003346	DNALI1	dynein axonemal light intermediate chain 1 [Source:VGNC Symbol;Acc:VGNC:28131]
ENSBTAG00000002651	ENSBTAT00000003435	PKP2	plakophilin 2 [Source:VGNC Symbol;Acc:VGNC:32950]
ENSBTAG00000003801	ENSBTAT00000003444	MBD1	methyl-CpG binding domain protein 1 [Source:VGNC Symbol;Acc:VGNC:31273]
ENSBTAG00000002701	ENSBTAT00000003497	UGT3A2	UDP glycosyltransferase family 3 member A2 [Source:NCBI gene;Acc:537188]
ENSBTAG00000002699	ENSBTAT00000003498	KIT	KIT proto-oncogene receptor tyrosine kinase [Source:VGNC Symbol;Acc:VGNC:30618]
ENSBTAG00000031647	ENSBTAT00000003618	LRG1	leucine rich alpha-2-glycoprotein 1 [Source:VGNC Symbol;Acc:VGNC:30980]
ENSBTAG00000002847	ENSBTAT00000003690	D2HGDH	D-2-hydroxyglutarate dehydrogenase [Source:VGNC Symbol;Acc:VGNC:27861]
ENSBTAG00000002974	ENSBTAT00000003873	FMO2	flavin containing monooxygenase 2 [Source:VGNC Symbol;Acc:VGNC:29050]
ENSBTAG00000003114	ENSBTAT00000004049	AVL9	AVL9 cell migration associated [Source:VGNC Symbol;Acc:VGNC:26355]
ENSBTAG00000003256	ENSBTAT00000004220	TOMM34	translocase of outer mitochondrial membrane 34 [Source:VGNC Symbol;Acc:VGNC:49135]
ENSBTAG00000003280	ENSBTAT00000004247	MGC137055	uncharacterized protein MGC137055 [Source:NCBI gene;Acc:768021]
ENSBTAG00000003321	ENSBTAT00000004302	PIH1D3	PIH1 domain containing 3 [Source:VGNC Symbol;Acc:VGNC:32885]
ENSBTAG00000003447	ENSBTAT00000004324	ENSBTAG00000003447
ENSBTAG00000003336	ENSBTAT00000004332	TPD52L1	TPD52 like 1 [Source:VGNC Symbol;Acc:VGNC:36245]
ENSBTAG00000003405	ENSBTAT00000004413	TP53I3	tumor protein p53 inducible protein 3 [Source:VGNC Symbol;Acc:VGNC:36235]
ENSBTAG00000003414	ENSBTAT00000004426	SAXO2	stabilizer of axonemal microtubules 2 [Source:VGNC Symbol;Acc:VGNC:34302]
ENSBTAG00000003425	ENSBTAT00000004442	MGME1	mitochondrial genome maintenance exonuclease 1 [Source:VGNC Symbol;Acc:VGNC:31450]
ENSBTAG00000038865	ENSBTAT00000004501	TCEA3	transcription elongation factor A3 [Source:VGNC Symbol;Acc:VGNC:35681]
ENSBTAG00000003555	ENSBTAT00000004627	THADA	THADA armadillo repeat containing [Source:VGNC Symbol;Acc:VGNC:35817]
ENSBTAG00000003561	ENSBTAT00000004632	STK35	serine/threonine kinase 35 [Source:VGNC Symbol;Acc:VGNC:35397]
ENSBTAG00000003579	ENSBTAT00000004657	FBXW4	F-box and WD repeat domain containing 4 [Source:VGNC Symbol;Acc:VGNC:28924]
ENSBTAG00000039014	ENSBTAT00000004669	DEF8	differentially expressed in FDCP 8 homolog [Source:VGNC Symbol;Acc:VGNC:27987]
ENSBTAG00000003594	ENSBTAT00000004671	RIBC2	RIB43A domain with coiled-coils 2 [Source:VGNC Symbol;Acc:VGNC:33958]
ENSBTAG00000003595	ENSBTAT00000004673	FAM216B	family with sequence similarity 216 member B [Source:VGNC Symbol;Acc:VGNC:28796]
ENSBTAG00000003682	ENSBTAT00000004797	DNAJB13	DnaJ heat shock protein family (Hsp40) member B13 [Source:VGNC Symbol;Acc:VGNC:54630]
ENSBTAG00000003829	ENSBTAT00000004986	HPN	hepsin [Source:VGNC Symbol;Acc:VGNC:29942]
ENSBTAG00000003906	ENSBTAT00000005101	SUPT7L	SPT7 like, STAGA complex gamma subunit [Source:VGNC Symbol;Acc:VGNC:35482]
ENSBTAG00000003944	ENSBTAT00000005147	CATIP	ciliogenesis associated TTC17 interacting protein [Source:VGNC Symbol;Acc:VGNC:26793]
ENSBTAG00000004038	ENSBTAT00000005280	ABAT	4-aminobutyrate aminotransferase [Source:VGNC Symbol;Acc:VGNC:25454]
ENSBTAG00000004120	ENSBTAT00000005382	HEMK1	HemK methyltransferase family member 1 [Source:VGNC Symbol;Acc:VGNC:29808]
ENSBTAG00000004136	ENSBTAT00000005413	NFE2L3	nuclear factor, erythroid 2 like 3 [Source:VGNC Symbol;Acc:VGNC:32037]
ENSBTAG00000032517	ENSBTAT00000005481	BCL7A	BAF chromatin remodeling complex subunit BCL7A [Source:VGNC Symbol;Acc:VGNC:53891]
ENSBTAG00000004191	ENSBTAT00000005487	JMJD4	jumonji domain containing 4 [Source:VGNC Symbol;Acc:VGNC:54440]
ENSBTAG00000004197	ENSBTAT00000005494	B3GNT4	UDP-GlcNAc:betaGal beta-1,3-N-acetylglucosaminyltransferase 4 [Source:VGNC Symbol;Acc:VGNC:26380]
ENSBTAG00000004290	ENSBTAT00000005622	DDX28	DEAD-box helicase 28 [Source:VGNC Symbol;Acc:VGNC:27962]
ENSBTAG00000004296	ENSBTAT00000005632	MORN5	MORN repeat containing 5 [Source:VGNC Symbol;Acc:VGNC:31562]
ENSBTAG00000004364	ENSBTAT00000005725	THNSL2	threonine synthase like 2 [Source:VGNC Symbol;Acc:VGNC:35839]
ENSBTAG00000004457	ENSBTAT00000005840	ORAI1	ORAI calcium release-activated calcium modulator 1 [Source:VGNC Symbol;Acc:VGNC:32443]
ENSBTAG00000004498	ENSBTAT00000005899	ESR2	estrogen receptor 2 [Source:VGNC Symbol;Acc:VGNC:28605]
ENSBTAG00000004597	ENSBTAT00000006032	PIM2	Pim-2 proto-oncogene, serine/threonine kinase [Source:VGNC Symbol;Acc:VGNC:32900]
ENSBTAG00000004693	ENSBTAT00000006159	CCDC60	coiled-coil domain containing 60 [Source:VGNC Symbol;Acc:VGNC:26905]
ENSBTAG00000004705	ENSBTAT00000006175	ILDR1	immunoglobulin like domain containing receptor 1 [Source:VGNC Symbol;Acc:VGNC:30173]
ENSBTAG00000004769	ENSBTAT00000006262	NEIL2	nei like DNA glycosylase 2 [Source:VGNC Symbol;Acc:VGNC:31989]
ENSBTAG00000036087	ENSBTAT00000006360	ARMC2	armadillo repeat containing 2 [Source:VGNC Symbol;Acc:VGNC:58440]
ENSBTAG00000004921	ENSBTAT00000006475	ENSBTAG00000004921
ENSBTAG00000004956	ENSBTAT00000006518	CHEK2	checkpoint kinase 2 [Source:VGNC Symbol;Acc:VGNC:27286]
ENSBTAG00000004991	ENSBTAT00000006570	ELP1	elongator complex protein 1 [Source:VGNC Symbol;Acc:VGNC:28454]
ENSBTAG00000005156	ENSBTAT00000006791	PIH1D2	PIH1 domain containing 2 [Source:VGNC Symbol;Acc:VGNC:32884]
ENSBTAG00000005158	ENSBTAT00000006800	NAPG	NSF attachment protein gamma [Source:VGNC Symbol;Acc:VGNC:31884]
ENSBTAG00000005218	ENSBTAT00000006874	PDE3B	phosphodiesterase 3B [Source:VGNC Symbol;Acc:VGNC:32675]
ENSBTAG00000005442	ENSBTAT00000007160	WDR78	WD repeat domain 78 [Source:VGNC Symbol;Acc:VGNC:36922]
ENSBTAG00000005464	ENSBTAT00000007187	ADCY6	adenylate cyclase 6 [Source:VGNC Symbol;Acc:VGNC:25647]
ENSBTAG00000005503	ENSBTAT00000007234	PRMT2	protein arginine methyltransferase 2 [Source:VGNC Symbol;Acc:VGNC:33348]
ENSBTAG00000005633	ENSBTAT00000007406	ARHGEF28	Rho guanine nucleotide exchange factor 28 [Source:VGNC Symbol;Acc:VGNC:26114]
ENSBTAG00000005635	ENSBTAT00000007408	TTC39C	tetratricopeptide repeat domain 39C [Source:VGNC Symbol;Acc:VGNC:36477]
ENSBTAG00000005719	ENSBTAT00000007518	GJB4	gap junction protein beta 4 [Source:VGNC Symbol;Acc:VGNC:29379]
ENSBTAG00000005754	ENSBTAT00000007563	PPM1K	protein phosphatase, Mg2+/Mn2+ dependent 1K [Source:VGNC Symbol;Acc:VGNC:33215]
ENSBTAG00000031252	ENSBTAT00000007723	CD82	CD82 molecule [Source:VGNC Symbol;Acc:VGNC:27049]
ENSBTAG00000005884	ENSBTAT00000007735	WDR31	WD repeat domain 31 [Source:VGNC Symbol;Acc:VGNC:36891]
ENSBTAG00000005908	ENSBTAT00000007760	RSPH10B	radial spoke head 10 homolog B (Chlamydomonas) [Source:NCBI gene;Acc:510922]
ENSBTAG00000005933	ENSBTAT00000007790	CTNNBIP1	catenin beta interacting protein 1 [Source:VGNC Symbol;Acc:VGNC:27803]
ENSBTAG00000006040	ENSBTAT00000007936	UHRF1BP1L	UHRF1 binding protein 1 like [Source:VGNC Symbol;Acc:VGNC:36656]
ENSBTAG00000006067	ENSBTAT00000007971	VMAC	vimentin type intermediate filament associated coiled-coil protein [Source:NCBI gene;Acc:515212]
ENSBTAG00000008288	ENSBTAT00000008040	ANKRD26	ankyrin repeat domain 26 [Source:NCBI gene;Acc:533620]
ENSBTAG00000006128	ENSBTAT00000008059	TCTEX1D4	Tctex1 domain containing 4 [Source:VGNC Symbol;Acc:VGNC:35707]
ENSBTAG00000006170	ENSBTAT00000008112	ZNF76	zinc finger protein 76 [Source:VGNC Symbol;Acc:VGNC:55930]
ENSBTAG00000006240	ENSBTAT00000008190	TLR4	toll like receptor 4 [Source:VGNC Symbol;Acc:VGNC:52834]
ENSBTAG00000006387	ENSBTAT00000008380	TSNAXIP1	translin associated factor X interacting protein 1 [Source:VGNC Symbol;Acc:VGNC:36424]
ENSBTAG00000006447	ENSBTAT00000008455	ACSM3	acyl-CoA synthetase medium chain family member 3 [Source:VGNC Symbol;Acc:VGNC:49960]
ENSBTAG00000006578	ENSBTAT00000008640	SPEF1	sperm flagellar 1 [Source:VGNC Symbol;Acc:VGNC:35201]
ENSBTAG00000006587	ENSBTAT00000008649	ZNF367	zinc finger protein 367 [Source:VGNC Symbol;Acc:VGNC:37260]
ENSBTAG00000031439	ENSBTAT00000008825	CDC14A	cell division cycle 14A [Source:VGNC Symbol;Acc:VGNC:27059]
ENSBTAG00000006732	ENSBTAT00000008864	NRCAM	neuronal cell adhesion molecule [Source:VGNC Symbol;Acc:VGNC:32257]
ENSBTAG00000006819	ENSBTAT00000008973	ENSBTAG00000006819	MIA SH3 domain ER export factor 2 [Source:NCBI gene;Acc:513132]
ENSBTAG00000006852	ENSBTAT00000008994	ACYP2	acylphosphatase 2 [Source:VGNC Symbol;Acc:VGNC:25599]
ENSBTAG00000006947	ENSBTAT00000009113	ROPN1	rhophilin associated tail protein 1 [Source:NCBI gene;Acc:527583]
ENSBTAG00000007008	ENSBTAT00000009222	MOK	MOK protein kinase [Source:VGNC Symbol;Acc:VGNC:31551]
ENSBTAG00000007415	ENSBTAT00000009302	SLC7A8	solute carrier family 7 member 8 [Source:VGNC Symbol;Acc:VGNC:34933]
ENSBTAG00000007097	ENSBTAT00000009334	THTPA	thiamine triphosphatase [Source:VGNC Symbol;Acc:VGNC:35852]
ENSBTAG00000007208	ENSBTAT00000009482	HDAC11	histone deacetylase 11 [Source:VGNC Symbol;Acc:VGNC:49150]
ENSBTAG00000007437	ENSBTAT00000009779	TEKT1	tektin 1 [Source:VGNC Symbol;Acc:VGNC:35736]
ENSBTAG00000007650	ENSBTAT00000010065	SLC38A11	solute carrier family 38 member 11 [Source:VGNC Symbol;Acc:VGNC:34848]
ENSBTAG00000007678	ENSBTAT00000010101	MKX	mohawk homeobox [Source:VGNC Symbol;Acc:VGNC:31493]
ENSBTAG00000007683	ENSBTAT00000010105	DCAF17	DDB1 and CUL4 associated factor 17 [Source:VGNC Symbol;Acc:VGNC:27904]
ENSBTAG00000007704	ENSBTAT00000010129	ELOVL7	ELOVL fatty acid elongase 7 [Source:VGNC Symbol;Acc:VGNC:28453]
ENSBTAG00000007763	ENSBTAT00000010206	SLC1A4	solute carrier family 1 member 4 [Source:VGNC Symbol;Acc:VGNC:34714]
ENSBTAG00000007796	ENSBTAT00000010260	POLM	DNA polymerase mu [Source:VGNC Symbol;Acc:VGNC:33128]
ENSBTAG00000007809	ENSBTAT00000010271	PPP1R36	protein phosphatase 1 regulatory subunit 36 [Source:VGNC Symbol;Acc:VGNC:33240]
ENSBTAG00000007829	ENSBTAT00000010303	CSAD	cysteine sulfinic acid decarboxylase [Source:VGNC Symbol;Acc:VGNC:27749]
ENSBTAG00000007916	ENSBTAT00000010408	FOXJ1	forkhead box J1 [Source:VGNC Symbol;Acc:VGNC:29089]
ENSBTAG00000007994	ENSBTAT00000010509	OSCP1	organic solute carrier partner 1 [Source:VGNC Symbol;Acc:VGNC:32468]
ENSBTAG00000008105	ENSBTAT00000010660	RBM38	RNA binding motif protein 38 [Source:VGNC Symbol;Acc:VGNC:33798]
ENSBTAG00000008278	ENSBTAT00000010891	TMEM187	transmembrane protein 187 [Source:VGNC Symbol;Acc:VGNC:36014]
ENSBTAG00000030348	ENSBTAT00000010904	ZNF582	zinc finger protein 582 [Source:NCBI gene;Acc:790311]
ENSBTAG00000008307	ENSBTAT00000010937	PLCH1	phospholipase C eta 1 [Source:VGNC Symbol;Acc:VGNC:32990]
ENSBTAG00000008329	ENSBTAT00000010968	CYTIP	cytohesin 1 interacting protein [Source:VGNC Symbol;Acc:VGNC:49051]
ENSBTAG00000008376	ENSBTAT00000011027	MYORG	myogenesis regulating glycosidase (putative) [Source:NCBI gene;Acc:540767]
ENSBTAG00000008452	ENSBTAT00000011124	IHH	Indian hedgehog signaling molecule [Source:VGNC Symbol;Acc:VGNC:30099]
ENSBTAG00000023416	ENSBTAT00000011215	PPP2R3A	protein phosphatase 2 regulatory subunit B''alpha [Source:VGNC Symbol;Acc:VGNC:33258]
ENSBTAG00000008538	ENSBTAT00000011254	DNAI1	dynein axonemal intermediate chain 1 [Source:VGNC Symbol;Acc:VGNC:28129]
ENSBTAG00000008656	ENSBTAT00000011412	KBTBD6	kelch repeat and BTB domain containing 6 [Source:VGNC Symbol;Acc:VGNC:53819]
ENSBTAG00000008693	ENSBTAT00000011457	EFCAB1	EF-hand calcium binding domain 1 [Source:VGNC Symbol;Acc:VGNC:28339]
ENSBTAG00000008752	ENSBTAT00000011530	NME5	NME/NM23 family member 5 [Source:VGNC Symbol;Acc:VGNC:32127]
ENSBTAG00000008798	ENSBTAT00000011591	DRC3	dynein regulatory complex subunit 3 [Source:VGNC Symbol;Acc:VGNC:52763]
ENSBTAG00000008900	ENSBTAT00000011718	CELA1	chymotrypsin like elastase family member 1 [Source:VGNC Symbol;Acc:VGNC:27166]
ENSBTAG00000008950	ENSBTAT00000011782	TRMT9B	tRNA methyltransferase 9B (putative) [Source:NCBI gene;Acc:510845]
ENSBTAG00000001164	ENSBTAT00000011801	ACAD10	acyl-CoA dehydrogenase family, member 10 [Source:NCBI gene;Acc:511425]
ENSBTAG00000009058	ENSBTAT00000011932	TMEM177	transmembrane protein 177 [Source:VGNC Symbol;Acc:VGNC:36002]
ENSBTAG00000009132	ENSBTAT00000012036	TMPRSS2	transmembrane serine protease 2 [Source:VGNC Symbol;Acc:VGNC:36140]
ENSBTAG00000009138	ENSBTAT00000012043	UBXN2B	UBX domain protein 2B [Source:VGNC Symbol;Acc:VGNC:36626]
ENSBTAG00000009271	ENSBTAT00000012212	PNMA1	PNMA family member 1 [Source:VGNC Symbol;Acc:VGNC:55133]
ENSBTAG00000009290	ENSBTAT00000012239	FAM161A	FAM161 centrosomal protein A [Source:VGNC Symbol;Acc:VGNC:28742]
ENSBTAG00000009306	ENSBTAT00000012258	MORN1	MORN repeat containing 1 [Source:VGNC Symbol;Acc:VGNC:31558]
ENSBTAG00000009355	ENSBTAT00000012314	SNAP91	synaptosome associated protein 91 [Source:NCBI gene;Acc:516917]
ENSBTAG00000009461	ENSBTAT00000012447	STYXL1	serine/threonine/tyrosine interacting like 1 [Source:VGNC Symbol;Acc:VGNC:35453]
ENSBTAG00000009481	ENSBTAT00000012479	C3H1orf87	chromosome 3 C1orf87 homolog [Source:VGNC Symbol;Acc:VGNC:52717]
ENSBTAG00000009549	ENSBTAT00000012563	RSPH9	radial spoke head 9 homolog [Source:VGNC Symbol;Acc:VGNC:34187]
ENSBTAG00000009649	ENSBTAT00000012714	DRC1	dynein regulatory complex subunit 1 [Source:VGNC Symbol;Acc:VGNC:28205]
ENSBTAG00000009686	ENSBTAT00000012776	FBXO15	F-box protein 15 [Source:VGNC Symbol;Acc:VGNC:28893]
ENSBTAG00000009733	ENSBTAT00000012835	FBP1	fructose-bisphosphatase 1 [Source:VGNC Symbol;Acc:VGNC:28887]
ENSBTAG00000005937	ENSBTAT00000012842	TTLL9	tubulin tyrosine ligase like 9 [Source:VGNC Symbol;Acc:VGNC:36496]
ENSBTAG00000009837	ENSBTAT00000012963	ANKS4B	ankyrin repeat and sterile alpha motif domain containing 4B [Source:VGNC Symbol;Acc:VGNC:25946]
ENSBTAG00000009831	ENSBTAT00000012974	OCA2	OCA2 melanosomal transmembrane protein [Source:VGNC Symbol;Acc:VGNC:50237]
ENSBTAG00000009849	ENSBTAT00000012987	PLAC8	placenta-specific 8 [Source:NCBI gene;Acc:509228]
ENSBTAG00000010008	ENSBTAT00000013201	TTC12	tetratricopeptide repeat domain 12 [Source:VGNC Symbol;Acc:VGNC:36454]
ENSBTAG00000010027	ENSBTAT00000013227	CHDH	choline dehydrogenase [Source:VGNC Symbol;Acc:VGNC:27285]
ENSBTAG00000010060	ENSBTAT00000013267	SLC43A3	solute carrier family 43 member 3 [Source:VGNC Symbol;Acc:VGNC:54892]
ENSBTAG00000010103	ENSBTAT00000013346	TRIM9	tripartite motif containing 9 [Source:VGNC Symbol;Acc:VGNC:36353]
ENSBTAG00000010458	ENSBTAT00000013826	ENSBTAG00000010458	SLAM family member 9 [Source:NCBI gene;Acc:613822]
ENSBTAG00000010609	ENSBTAT00000014042	STK31	family with sequence similarity 221, member A [Source:NCBI gene;Acc:505226]
ENSBTAG00000010626	ENSBTAT00000014049	SH3GLB2	SH3 domain containing GRB2 like, endophilin B2 [Source:VGNC Symbol;Acc:VGNC:34576]
ENSBTAG00000010758	ENSBTAT00000014245	SMIM5	small integral membrane protein 5 [Source:VGNC Symbol;Acc:VGNC:35023]
ENSBTAG00000010795	ENSBTAT00000014296	ATG14	autophagy related 14 [Source:VGNC Symbol;Acc:VGNC:26252]
ENSBTAG00000010846	ENSBTAT00000014394	CNNM3	cyclin and CBS domain divalent metal cation transport mediator 3 [Source:VGNC Symbol;Acc:VGNC:27512]
ENSBTAG00000054857	ENSBTAT00000014440	ENSBTAG00000054857	ankyrin repeat and KH domain containing 1 [Source:NCBI gene;Acc:509490]
ENSBTAG00000010881	ENSBTAT00000014453	AKAP14	A-kinase anchoring protein 14 [Source:VGNC Symbol;Acc:VGNC:25783]
ENSBTAG00000010991	ENSBTAT00000014585	TTR	transthyretin [Source:VGNC Symbol;Acc:VGNC:36499]
ENSBTAG00000011000	ENSBTAT00000014602	HDAC10	histone deacetylase 10 [Source:VGNC Symbol;Acc:VGNC:49057]
ENSBTAG00000011106	ENSBTAT00000014748	PACRG	parkin coregulated [Source:VGNC Symbol;Acc:VGNC:55070]
ENSBTAG00000011153	ENSBTAT00000014809	MGAT4C	MGAT4 family member C [Source:VGNC Symbol;Acc:VGNC:31448]
ENSBTAG00000011156	ENSBTAT00000014818	ATP8A1	ATPase phospholipid transporting 8A1 [Source:VGNC Symbol;Acc:VGNC:26329]
ENSBTAG00000011173	ENSBTAT00000014839	FAM189A2	family with sequence similarity 189 member A2 [Source:VGNC Symbol;Acc:VGNC:54429]
ENSBTAG00000030940	ENSBTAT00000014926	GIMAP7	GTPase, IMAP family member 7 [Source:NCBI gene;Acc:510988]
ENSBTAG00000011273	ENSBTAT00000014977	LRRC23	leucine rich repeat containing 23 [Source:VGNC Symbol;Acc:VGNC:56220]
ENSBTAG00000011332	ENSBTAT00000015061	TRIM68	tripartite motif containing 68 [Source:VGNC Symbol;Acc:VGNC:36349]
ENSBTAG00000011352	ENSBTAT00000015086	TBC1D30	TBC1 domain family member 30 [Source:VGNC Symbol;Acc:VGNC:35641]
ENSBTAG00000011416	ENSBTAT00000015167	ARHGEF39	Rho guanine nucleotide exchange factor 39 [Source:VGNC Symbol;Acc:VGNC:26117]
ENSBTAG00000011420	ENSBTAT00000015174	CA9	carbonic anhydrase 9 [Source:VGNC Symbol;Acc:VGNC:26659]
ENSBTAG00000011442	ENSBTAT00000015206	SPAG8	sperm associated antigen 8 [Source:VGNC Symbol;Acc:VGNC:35169]
ENSBTAG00000011487	ENSBTAT00000015267	PLEKHS1	pleckstrin homology domain containing S1 [Source:VGNC Symbol;Acc:VGNC:33027]
ENSBTAG00000011634	ENSBTAT00000015451	ACPP	acid phosphatase, prostate [Source:VGNC Symbol;Acc:VGNC:52603]
ENSBTAG00000011771	ENSBTAT00000015620	FICD	FIC domain containing [Source:VGNC Symbol;Acc:VGNC:29007]
ENSBTAG00000038700	ENSBTAT00000015633	FAM124B	family with sequence similarity 124 member B [Source:VGNC Symbol;Acc:VGNC:56107]
ENSBTAG00000011833	ENSBTAT00000015717	GRIA3	glutamate ionotropic receptor AMPA type subunit 3 [Source:VGNC Symbol;Acc:VGNC:29640]
ENSBTAG00000011890	ENSBTAT00000015775	RSPH4A	radial spoke head component 4A [Source:VGNC Symbol;Acc:VGNC:34185]
ENSBTAG00000011935	ENSBTAT00000015836	RASSF6	Ras association domain family member 6 [Source:VGNC Symbol;Acc:VGNC:33762]
ENSBTAG00000012073	ENSBTAT00000016016	VOPP1	VOPP1 WW domain binding protein [Source:VGNC Symbol;Acc:VGNC:49588]
ENSBTAG00000012106	ENSBTAT00000016066	ADCK1	aarF domain containing kinase 1 [Source:VGNC Symbol;Acc:VGNC:25639]
ENSBTAG00000012182	ENSBTAT00000016159	DIRAS3	DIRAS family GTPase 3 [Source:VGNC Symbol;Acc:VGNC:28071]
ENSBTAG00000012185	ENSBTAT00000016163	CLEC4E	C-type lectin domain family 4 member E [Source:VGNC Symbol;Acc:VGNC:27432]
ENSBTAG00000012211	ENSBTAT00000016196	HOXA5	homeobox A5 [Source:VGNC Symbol;Acc:VGNC:29913]
ENSBTAG00000031261	ENSBTAT00000016315	REPS2	RALBP1 associated Eps domain containing 2 [Source:VGNC Symbol;Acc:VGNC:33870]
ENSBTAG00000012407	ENSBTAT00000016463	FOXA2	forkhead box A2 [Source:VGNC Symbol;Acc:VGNC:29078]
ENSBTAG00000012454	ENSBTAT00000016519	SLC35A3	solute carrier family 35 member A3 [Source:VGNC Symbol;Acc:VGNC:49969]
ENSBTAG00000012735	ENSBTAT00000016929	CFAP157	cilia and flagella associated protein 157 [Source:VGNC Symbol;Acc:VGNC:27238]
ENSBTAG00000012822	ENSBTAT00000017035	MGC137036	uncharacterized protein MGC137036 [Source:NCBI gene;Acc:768024]
ENSBTAG00000012850	ENSBTAT00000017071	NME9	NME/NM23 family member 9 [Source:VGNC Symbol;Acc:VGNC:32131]
ENSBTAG00000020824	ENSBTAT00000017140	KRT10	keratin 10 [Source:VGNC Symbol;Acc:VGNC:30717]
ENSBTAG00000012926	ENSBTAT00000017175	TM6SF1	transmembrane 6 superfamily member 1 [Source:VGNC Symbol;Acc:VGNC:35908]
ENSBTAG00000012938	ENSBTAT00000017189	JARID2	jumonji and AT-rich interaction domain containing 2 [Source:VGNC Symbol;Acc:VGNC:30371]
ENSBTAG00000012979	ENSBTAT00000017258	ZMYND12	zinc finger MYND-type containing 12 [Source:VGNC Symbol;Acc:VGNC:37203]
ENSBTAG00000013010	ENSBTAT00000017295	CCDC126	coiled-coil domain containing 126 [Source:VGNC Symbol;Acc:VGNC:26842]
ENSBTAG00000013026	ENSBTAT00000017319	SNTN	sentan, cilia apical structure protein [Source:VGNC Symbol;Acc:VGNC:35086]
ENSBTAG00000013110	ENSBTAT00000017429	FARP2	FERM, ARH/RhoGEF and pleckstrin domain protein 2 [Source:VGNC Symbol;Acc:VGNC:55172]
ENSBTAG00000010046	ENSBTAT00000017478	ZNF350	zinc finger protein 350 [Source:NCBI gene;Acc:515334]
ENSBTAG00000013187	ENSBTAT00000017554	DLG5	discs large MAGUK scaffold protein 5 [Source:VGNC Symbol;Acc:VGNC:28087]
ENSBTAG00000013314	ENSBTAT00000017706	PBX3	PBX homeobox 3 [Source:VGNC Symbol;Acc:VGNC:32609]
ENSBTAG00000013317	ENSBTAT00000017712	RNF168	ring finger protein 168 [Source:NCBI gene;Acc:613812]
ENSBTAG00000050281	ENSBTAT00000017799	ZNF23	zinc finger protein 23 [Source:NCBI gene;Acc:781790]
ENSBTAG00000013488	ENSBTAT00000017934	PPP1R14D	protein phosphatase 1 regulatory inhibitor subunit 14D [Source:VGNC Symbol;Acc:VGNC:55136]
ENSBTAG00000013621	ENSBTAT00000018107	DPY19L4	dpy-19 like 4 [Source:VGNC Symbol;Acc:VGNC:49549]
ENSBTAG00000013645	ENSBTAT00000018136	RFFL	ring finger and FYVE like domain containing E3 ubiquitin protein ligase [Source:VGNC Symbol;Acc:VGNC:57149]
ENSBTAG00000013698	ENSBTAT00000018203	TTC25	tetratricopeptide repeat domain 25 [Source:VGNC Symbol;Acc:VGNC:36464]
ENSBTAG00000013736	ENSBTAT00000018252	PROM1	prominin 1 [Source:VGNC Symbol;Acc:VGNC:33364]
ENSBTAG00000013778	ENSBTAT00000018309	WDR63	WD repeat domain 63 [Source:VGNC Symbol;Acc:VGNC:36911]
ENSBTAG00000013920	ENSBTAT00000018490	ENSBTAG00000013920
ENSBTAG00000014144	ENSBTAT00000018801	CCDC113	coiled-coil domain containing 113 [Source:VGNC Symbol;Acc:VGNC:26835]
ENSBTAG00000014289	ENSBTAT00000018986	ZFYVE9	zinc finger FYVE-type containing 9 [Source:VGNC Symbol;Acc:VGNC:37179]
ENSBTAG00000014375	ENSBTAT00000019113	TMCC3	transmembrane and coiled-coil domain family 3 [Source:VGNC Symbol;Acc:VGNC:35927]
ENSBTAG00000014464	ENSBTAT00000019231	SEC14L3	SEC14 like lipid binding 3 [Source:VGNC Symbol;Acc:VGNC:53918]
ENSBTAG00000014576	ENSBTAT00000019398	GUCY1A1	guanylate cyclase 1 soluble subunit alpha 1 [Source:VGNC Symbol;Acc:VGNC:29720]
ENSBTAG00000014611	ENSBTAT00000019457	SORL1	sortilin related receptor 1 [Source:VGNC Symbol;Acc:VGNC:35132]
ENSBTAG00000014691	ENSBTAT00000019553	ARFGEF1	ADP ribosylation factor guanine nucleotide exchange factor 1 [Source:VGNC Symbol;Acc:VGNC:26064]
ENSBTAG00000014758	ENSBTAT00000019636	WIF1	WNT inhibitory factor 1 [Source:VGNC Symbol;Acc:VGNC:36938]
ENSBTAG00000014794	ENSBTAT00000019684	SCYL3	SCY1 like pseudokinase 3 [Source:VGNC Symbol;Acc:VGNC:34376]
ENSBTAG00000014830	ENSBTAT00000019750	PPP1R32	protein phosphatase 1 regulatory subunit 32 [Source:VGNC Symbol;Acc:VGNC:33239]
ENSBTAG00000014849	ENSBTAT00000019773	GPATCH3	G-patch domain containing 3 [Source:VGNC Symbol;Acc:VGNC:29518]
ENSBTAG00000014920	ENSBTAT00000019866	SEMA3E	semaphorin 3E [Source:VGNC Symbol;Acc:VGNC:34430]
ENSBTAG00000015113	ENSBTAT00000020109	CITED4	Cbp/p300 interacting transactivator with Glu/Asp rich carboxy-terminal domain 4 [Source:VGNC Symbol;Acc:VGNC:27378]
ENSBTAG00000015204	ENSBTAT00000020229	SMPX	small muscle protein X-linked [Source:VGNC Symbol;Acc:VGNC:50572]
ENSBTAG00000010116	ENSBTAT00000020294	AK9	adenylate kinase 9 [Source:VGNC Symbol;Acc:VGNC:25778]
ENSBTAG00000015265	ENSBTAT00000020304	TIGD2	tigger transposable element derived 2 [Source:VGNC Symbol;Acc:VGNC:35864]
ENSBTAG00000015272	ENSBTAT00000020310	TSC22D4	TSC22 domain family member 4 [Source:NCBI gene;Acc:524543]
ENSBTAG00000015338	ENSBTAT00000020389	DSCC1	DNA replication and sister chromatid cohesion 1 [Source:VGNC Symbol;Acc:VGNC:28217]
ENSBTAG00000015485	ENSBTAT00000020582	C9H6orf118	chromosome 9 C6orf118 homolog [Source:VGNC Symbol;Acc:VGNC:52744]
ENSBTAG00000015569	ENSBTAT00000020682	ENKUR	enkurin, TRPC channel interacting protein [Source:VGNC Symbol;Acc:VGNC:28496]
ENSBTAG00000015614	ENSBTAT00000020741	LNX2	ligand of numb-protein X 2 [Source:VGNC Symbol;Acc:VGNC:30946]
ENSBTAG00000015692	ENSBTAT00000020838	HSPA4L	heat shock protein family A (Hsp70) member 4 like [Source:VGNC Symbol;Acc:VGNC:53906]
ENSBTAG00000015708	ENSBTAT00000020855	CXCR6	C-X-C motif chemokine receptor 6 [Source:VGNC Symbol;Acc:VGNC:27858]
ENSBTAG00000015824	ENSBTAT00000021020	RNF141	ring finger protein 141 [Source:VGNC Symbol;Acc:VGNC:34025]
ENSBTAG00000015825	ENSBTAT00000021022	CCDC65	coiled-coil domain containing 65 [Source:VGNC Symbol;Acc:VGNC:26908]
ENSBTAG00000015856	ENSBTAT00000021077	CFAP126	cilia and flagella associated protein 126 [Source:VGNC Symbol;Acc:VGNC:27237]
ENSBTAG00000015974	ENSBTAT00000021251	FLVCR1	feline leukemia virus subgroup C cellular receptor 1 [Source:NCBI gene;Acc:533317]
ENSBTAG00000016017	ENSBTAT00000021324	CCDC40	coiled-coil domain containing 40 [Source:VGNC Symbol;Acc:VGNC:26895]
ENSBTAG00000016038	ENSBTAT00000021345	GCC2	GRIP and coiled-coil domain containing 2 [Source:VGNC Symbol;Acc:VGNC:29281]
ENSBTAG00000016060	ENSBTAT00000021381	CREM	cAMP responsive element modulator [Source:VGNC Symbol;Acc:VGNC:27706]
ENSBTAG00000016140	ENSBTAT00000021483	PPFIBP2	PPFIA binding protein 2 [Source:VGNC Symbol;Acc:VGNC:58399]
ENSBTAG00000016220	ENSBTAT00000021581	WIPF3	WAS/WASL interacting protein family member 3 [Source:VGNC Symbol;Acc:VGNC:36941]
ENSBTAG00000016223	ENSBTAT00000021588	SCRN1	secernin 1 [Source:VGNC Symbol;Acc:VGNC:34366]
ENSBTAG00000016263	ENSBTAT00000021633	SLC25A14	solute carrier family 25 member 14 [Source:VGNC Symbol;Acc:VGNC:34745]
ENSBTAG00000016507	ENSBTAT00000021944	SERHL2	serine hydrolase like 2 [Source:VGNC Symbol;Acc:VGNC:58453]
ENSBTAG00000016553	ENSBTAT00000022021	EME2	essential meiotic structure-specific endonuclease subunit 2 [Source:VGNC Symbol;Acc:VGNC:28471]
ENSBTAG00000016703	ENSBTAT00000022205	CDC73	cell division cycle 73 [Source:VGNC Symbol;Acc:VGNC:27083]
ENSBTAG00000016732	ENSBTAT00000022242	DNAI2	dynein axonemal intermediate chain 2 [Source:VGNC Symbol;Acc:VGNC:28130]
ENSBTAG00000016735	ENSBTAT00000022249	ZBTB48	zinc finger and BTB domain containing 48 [Source:VGNC Symbol;Acc:VGNC:37085]
ENSBTAG00000016737	ENSBTAT00000022252	CDK8	cyclin dependent kinase 8 [Source:VGNC Symbol;Acc:VGNC:27135]
ENSBTAG00000016877	ENSBTAT00000022450	PLA2G2C	phospholipase A2 group IIC [Source:VGNC Symbol;Acc:VGNC:56137]
ENSBTAG00000017098	ENSBTAT00000022728	BPIFA1	BPI fold containing family A member 1 [Source:VGNC Symbol;Acc:VGNC:26543]
ENSBTAG00000017128	ENSBTAT00000022768	NUP153	nucleoporin 153 [Source:VGNC Symbol;Acc:VGNC:50235]
ENSBTAG00000017194	ENSBTAT00000022852	ASPG	asparaginase [Source:VGNC Symbol;Acc:VGNC:26218]
ENSBTAG00000032132	ENSBTAT00000022860	ELL3	elongation factor for RNA polymerase II 3 [Source:VGNC Symbol;Acc:VGNC:28437]
ENSBTAG00000017438	ENSBTAT00000023182	C17H5orf52	chromosome 17 C5orf52 homolog [Source:VGNC Symbol;Acc:VGNC:52651]
ENSBTAG00000017452	ENSBTAT00000023194	RCAN3	RCAN family member 3 [Source:VGNC Symbol;Acc:VGNC:33822]
ENSBTAG00000017567	ENSBTAT00000023364	ACACA	acetyl-CoA carboxylase alpha [Source:VGNC Symbol;Acc:VGNC:25519]
ENSBTAG00000017649	ENSBTAT00000023476	SCML1	Scm polycomb group protein like 1 [Source:VGNC Symbol;Acc:VGNC:56953]
ENSBTAG00000017722	ENSBTAT00000023573	F5	coagulation factor V [Source:VGNC Symbol;Acc:VGNC:28688]
ENSBTAG00000017769	ENSBTAT00000023625	RIBC1	RIB43A domain with coiled-coils 1 [Source:VGNC Symbol;Acc:VGNC:33957]
ENSBTAG00000017811	ENSBTAT00000023676	SLC39A9	solute carrier family 39 member 9 [Source:VGNC Symbol;Acc:VGNC:34869]
ENSBTAG00000017823	ENSBTAT00000023697	CFAP52	cilia and flagella associated protein 52 [Source:VGNC Symbol;Acc:VGNC:27245]
ENSBTAG00000017883	ENSBTAT00000023771	LRRC38	leucine rich repeat containing 38 [Source:VGNC Symbol;Acc:VGNC:31012]
ENSBTAG00000017922	ENSBTAT00000023834	DOLPP1	dolichyldiphosphatase 1 [Source:VGNC Symbol;Acc:VGNC:28171]
ENSBTAG00000017945	ENSBTAT00000023859	TCEANC	transcription elongation factor A N-terminal and central domain containing [Source:NCBI gene;Acc:504389]
ENSBTAG00000017943	ENSBTAT00000023861	GALNT6	polypeptide N-acetylgalactosaminyltransferase 6 [Source:VGNC Symbol;Acc:VGNC:29234]
ENSBTAG00000018025	ENSBTAT00000023995	IQCG	IQ motif containing G [Source:VGNC Symbol;Acc:VGNC:30256]
ENSBTAG00000018106	ENSBTAT00000024097	SPATA18	spermatogenesis associated 18 [Source:VGNC Symbol;Acc:VGNC:35176]
ENSBTAG00000018175	ENSBTAT00000024186	HEXD	hexosaminidase D [Source:VGNC Symbol;Acc:VGNC:55838]
ENSBTAG00000018235	ENSBTAT00000024272	SLC45A2	solute carrier family 45 member 2 [Source:VGNC Symbol;Acc:VGNC:34881]
ENSBTAG00000018236	ENSBTAT00000024277	EPB41L5	erythrocyte membrane protein band 4.1 like 5 [Source:VGNC Symbol;Acc:VGNC:28525]
ENSBTAG00000018340	ENSBTAT00000024401	ENSBTAG00000018340
ENSBTAG00000018397	ENSBTAT00000024479	HHLA2	HERV-H LTR-associating 2 [Source:VGNC Symbol;Acc:VGNC:29843]
ENSBTAG00000018438	ENSBTAT00000024531	RRAGD	Ras related GTP binding D [Source:VGNC Symbol;Acc:VGNC:34161]
ENSBTAG00000018446	ENSBTAT00000024550	GCA	grancalcin [Source:VGNC Symbol;Acc:VGNC:29278]
ENSBTAG00000018453	ENSBTAT00000024559	ANKRD37	ankyrin repeat domain 37 [Source:VGNC Symbol;Acc:VGNC:25928]
ENSBTAG00000018481	ENSBTAT00000024598	ENSBTAG00000018481	major allergen Equ c 1 [Source:NCBI gene;Acc:513329]
ENSBTAG00000018487	ENSBTAT00000024603	CFAP45	cilia and flagella associated protein 45 [Source:VGNC Symbol;Acc:VGNC:27244]
ENSBTAG00000018543	ENSBTAT00000024683	VIL1	villin 1 [Source:VGNC Symbol;Acc:VGNC:36794]
ENSBTAG00000039246	ENSBTAT00000024852	TRIM11	tripartite motif containing 11 [Source:VGNC Symbol;Acc:VGNC:36313]
ENSBTAG00000018747	ENSBTAT00000024965	PRKAA2	protein kinase AMP-activated catalytic subunit alpha 2 [Source:VGNC Symbol;Acc:VGNC:50249]
ENSBTAG00000018771	ENSBTAT00000024994	DNAAF1	dynein axonemal assembly factor 1 [Source:VGNC Symbol;Acc:VGNC:50155]
ENSBTAG00000018912	ENSBTAT00000025175	ARHGEF1	Rho guanine nucleotide exchange factor 1 [Source:VGNC Symbol;Acc:VGNC:52179]
ENSBTAG00000018921	ENSBTAT00000025198	USP19	ubiquitin specific peptidase 19 [Source:VGNC Symbol;Acc:VGNC:36714]
ENSBTAG00000018991	ENSBTAT00000025277	TSGA10	testis specific 10 [Source:VGNC Symbol;Acc:VGNC:36415]
ENSBTAG00000018999	ENSBTAT00000025290	MGRN1	mahogunin ring finger 1 [Source:NCBI gene;Acc:616130]
ENSBTAG00000019002	ENSBTAT00000025291	SLC2A12	solute carrier family 2 member 12 [Source:VGNC Symbol;Acc:VGNC:34798]
ENSBTAG00000019053	ENSBTAT00000025362	MAP9	microtubule associated protein 9 [Source:VGNC Symbol;Acc:VGNC:31211]
ENSBTAG00000019183	ENSBTAT00000025532	FUZ	fuzzy planar cell polarity protein [Source:VGNC Symbol;Acc:VGNC:29154]
ENSBTAG00000019220	ENSBTAT00000025598	SMARCA4	SWI/SNF related, matrix associated, actin dependent regulator of chromatin, subfamily a, member 4 [Source:VGNC Symbol;Acc:VGNC:34987]
ENSBTAG00000019254	ENSBTAT00000025635	CFAP77	cilia and flagella associated protein 77 [Source:NCBI gene;Acc:617847]
ENSBTAG00000019287	ENSBTAT00000025680	FAM81B	family with sequence similarity 81 member B [Source:VGNC Symbol;Acc:VGNC:28831]
ENSBTAG00000019289	ENSBTAT00000025685	ITGA2	integrin subunit alpha 2 [Source:VGNC Symbol;Acc:VGNC:30313]
ENSBTAG00000019309	ENSBTAT00000025708	ENSBTAG00000019309
ENSBTAG00000034384	ENSBTAT00000025796	VWA3B	von Willebrand factor A domain containing 3B [Source:VGNC Symbol;Acc:VGNC:50129]
ENSBTAG00000019402	ENSBTAT00000025850	CFAP100	cilia and flagella associated protein 100 [Source:VGNC Symbol;Acc:VGNC:27236]
ENSBTAG00000019581	ENSBTAT00000026087	PLEKHF2	pleckstrin homology and FYVE domain containing 2 [Source:VGNC Symbol;Acc:VGNC:33013]
ENSBTAG00000019589	ENSBTAT00000026102	CFAP410	cilia and flagella associated protein 410 [Source:VGNC Symbol;Acc:VGNC:53514]
ENSBTAG00000019793	ENSBTAT00000026373	RGS22	regulator of G protein signaling 22 [Source:VGNC Symbol;Acc:VGNC:33921]
ENSBTAG00000019808	ENSBTAT00000026390	CCSER1	coiled-coil serine rich protein 1 [Source:VGNC Symbol;Acc:VGNC:26993]
ENSBTAG00000019877	ENSBTAT00000026487	DOCK7	dedicator of cytokinesis 7 [Source:VGNC Symbol;Acc:VGNC:28161]
ENSBTAG00000019887	ENSBTAT00000026495	DHODH	dihydroorotate dehydrogenase (quinone) [Source:NCBI gene;Acc:533873]
ENSBTAG00000019890	ENSBTAT00000026498	ATP6V1G3	ATPase H+ transporting V1 subunit G3 [Source:VGNC Symbol;Acc:VGNC:26325]
ENSBTAG00000019980	ENSBTAT00000026616	DGKI	diacylglycerol kinase iota [Source:VGNC Symbol;Acc:VGNC:28030]
ENSBTAG00000020067	ENSBTAT00000026738	LLGL2	LLGL scribble cell polarity complex component 2 [Source:VGNC Symbol;Acc:VGNC:30916]
ENSBTAG00000020264	ENSBTAT00000027004	CCDC181	coiled-coil domain containing 181 [Source:VGNC Symbol;Acc:VGNC:26876]
ENSBTAG00000020335	ENSBTAT00000027101	RNF32	ring finger protein 32 [Source:VGNC Symbol;Acc:VGNC:34062]
ENSBTAG00000020419	ENSBTAT00000027211	ENSBTAG00000020419
ENSBTAG00000020465	ENSBTAT00000027271	FERMT1	fermitin family member 1 [Source:VGNC Symbol;Acc:VGNC:28952]
ENSBTAG00000020512	ENSBTAT00000027331	GJB1	gap junction protein beta 1 [Source:VGNC Symbol;Acc:VGNC:29376]
ENSBTAG00000020522	ENSBTAT00000027341	ENSBTAG00000020522	T-complex protein 11 X-linked protein 2 [Source:NCBI gene;Acc:522334]
ENSBTAG00000020559	ENSBTAT00000027394	STMND1	stathmin domain containing 1 [Source:VGNC Symbol;Acc:VGNC:35407]
ENSBTAG00000020583	ENSBTAT00000027426	AASDH	aminoadipate-semialdehyde dehydrogenase [Source:VGNC Symbol;Acc:VGNC:25450]
ENSBTAG00000020652	ENSBTAT00000027520	TSSK3	testis specific serine kinase 3 [Source:VGNC Symbol;Acc:VGNC:50015]
ENSBTAG00000020668	ENSBTAT00000027547	ENSBTAG00000020668	transmembrane protein 59-like [Source:NCBI gene;Acc:787679]
ENSBTAG00000020689	ENSBTAT00000027570	PPP1R13L	protein phosphatase 1 regulatory subunit 13 like [Source:VGNC Symbol;Acc:VGNC:33225]
ENSBTAG00000020809	ENSBTAT00000027731	SLC36A2	solute carrier family 36 member 2 [Source:VGNC Symbol;Acc:VGNC:34839]
ENSBTAG00000020836	ENSBTAT00000027768	FAM92B	family with sequence similarity 92 member B [Source:VGNC Symbol;Acc:VGNC:28845]
ENSBTAG00000020924	ENSBTAT00000027872	FBXW9	F-box and WD repeat domain containing 9 [Source:VGNC Symbol;Acc:VGNC:28927]
ENSBTAG00000021033	ENSBTAT00000028014	SGK2	serum/glucocorticoid regulated kinase 2 [Source:VGNC Symbol;Acc:VGNC:34542]
ENSBTAG00000021090	ENSBTAT00000028094	ABCC1	ATP binding cassette subfamily C member 1 [Source:VGNC Symbol;Acc:VGNC:25468]
ENSBTAG00000021251	ENSBTAT00000028318	RIPK4	receptor interacting serine/threonine kinase 4 [Source:VGNC Symbol;Acc:VGNC:33983]
ENSBTAG00000021327	ENSBTAT00000028431	DAW1	dynein assembly factor with WD repeats 1 [Source:VGNC Symbol;Acc:VGNC:27883]
ENSBTAG00000021346	ENSBTAT00000028456	CCDC34	coiled-coil domain containing 34 [Source:VGNC Symbol;Acc:VGNC:54860]
ENSBTAG00000021398	ENSBTAT00000028523	C9H6orf203	chromosome 9 C6orf203 homolog [Source:VGNC Symbol;Acc:VGNC:52746]
ENSBTAG00000021425	ENSBTAT00000028561	LMAN1L	lectin, mannose binding 1 like [Source:VGNC Symbol;Acc:VGNC:30919]
ENSBTAG00000021527	ENSBTAT00000028690	IGF1R	insulin like growth factor 1 receptor [Source:VGNC Symbol;Acc:VGNC:30077]
ENSBTAG00000021557	ENSBTAT00000028720	FUT2	fucosyltransferase 2 (secretor status included) [Source:NCBI gene;Acc:281175]
ENSBTAG00000021614	ENSBTAT00000028803	TASP1	taspase 1 [Source:VGNC Symbol;Acc:VGNC:35615]
ENSBTAG00000021714	ENSBTAT00000028947	TEKT2	tektin 2 [Source:VGNC Symbol;Acc:VGNC:35737]
ENSBTAG00000021849	ENSBTAT00000029128	DUS4L	dihydrouridine synthase 4 like [Source:VGNC Symbol;Acc:VGNC:28247]
ENSBTAG00000021993	ENSBTAT00000029329	SPDEF	SAM pointed domain containing ETS transcription factor [Source:VGNC Symbol;Acc:VGNC:35198]
ENSBTAG00000006730	ENSBTAT00000029404	SUSD2	sushi domain containing 2 [Source:VGNC Symbol;Acc:VGNC:35487]
ENSBTAG00000022022	ENSBTAT00000029424	GUCD1	guanylyl cyclase domain containing 1 [Source:VGNC Symbol;Acc:VGNC:29718]
ENSBTAG00000011924	ENSBTAT00000029529	CFAP73	cilia and flagella associated protein 73 [Source:VGNC Symbol;Acc:VGNC:27250]
ENSBTAG00000011102	ENSBTAT00000029530	TPCN1	two pore segment channel 1 [Source:VGNC Symbol;Acc:VGNC:36243]
ENSBTAG00000022067	ENSBTAT00000029610	FAM216A	family with sequence similarity 216 member A [Source:VGNC Symbol;Acc:VGNC:28795]
ENSBTAG00000015856	ENSBTAT00000030108	CFAP126	cilia and flagella associated protein 126 [Source:VGNC Symbol;Acc:VGNC:27237]
ENSBTAG00000009210	ENSBTAT00000030224	ZBTB44	zinc finger and BTB domain containing 44 [Source:VGNC Symbol;Acc:VGNC:37083]
ENSBTAG00000054951	ENSBTAT00000030280	ENSBTAG00000054951	transmembrane 9 superfamily member 2-like [Source:NCBI gene;Acc:509946]
ENSBTAG00000022460	ENSBTAT00000030411	ENSBTAG00000022460
ENSBTAG00000022530	ENSBTAT00000030501	TMEM186	transmembrane protein 186 [Source:VGNC Symbol;Acc:VGNC:36013]
ENSBTAG00000010360	ENSBTAT00000030750	LRIG1	leucine rich repeats and immunoglobulin like domains 1 [Source:VGNC Symbol;Acc:VGNC:30982]
ENSBTAG00000017162	ENSBTAT00000030845	STK39	serine/threonine kinase 39 [Source:VGNC Symbol;Acc:VGNC:56152]
ENSBTAG00000022808	ENSBTAT00000030962	CACUL1	CDK2 associated cullin domain 1 [Source:VGNC Symbol;Acc:VGNC:55940]
ENSBTAG00000010542	ENSBTAT00000031033	SPIRE1	spire type actin nucleation factor 1 [Source:VGNC Symbol;Acc:VGNC:35222]
ENSBTAG00000022917	ENSBTAT00000031145	FANK1	fibronectin type III and ankyrin repeat domains 1 [Source:VGNC Symbol;Acc:VGNC:28861]
ENSBTAG00000022920	ENSBTAT00000031148	RNF128	ring finger protein 128, E3 ubiquitin protein ligase [Source:VGNC Symbol;Acc:VGNC:34019]
ENSBTAG00000022931	ENSBTAT00000031151	ENSBTAG00000022931
ENSBTAG00000022971	ENSBTAT00000031211	ENSBTAG00000022971	lysozyme 14D [Source:NCBI gene;Acc:785803]
ENSBTAG00000007462	ENSBTAT00000031831	ASTE1	asteroid homolog 1 [Source:VGNC Symbol;Acc:VGNC:26225]
ENSBTAG00000002394	ENSBTAT00000032260	TMEM44	transmembrane protein 44 [Source:VGNC Symbol;Acc:VGNC:36088]
ENSBTAG00000023845	ENSBTAT00000032748	ENSBTAG00000023845	chromosome 26 open reading frame, human C10orf88 [Source:NCBI gene;Acc:617631]
ENSBTAG00000024044	ENSBTAT00000033135	CDKL4	cyclin dependent kinase like 4 [Source:VGNC Symbol;Acc:VGNC:27141]
ENSBTAG00000037555	ENSBTAT00000033276	FAM183A	family with sequence similarity 183 member A [Source:NCBI gene;Acc:782130]
ENSBTAG00000001135	ENSBTAT00000033568	C3H1orf194	chromosome 3 C1orf194 homolog [Source:VGNC Symbol;Acc:VGNC:54906]
ENSBTAG00000001391	ENSBTAT00000033977	ANKRD42	ankyrin repeat domain 42 [Source:VGNC Symbol;Acc:VGNC:56256]
ENSBTAG00000037804	ENSBTAT00000034358	IKZF2	IKAROS family zinc finger 2 [Source:VGNC Symbol;Acc:VGNC:56125]
ENSBTAG00000013915	ENSBTAT00000034528	DSN1	DSN1 component of MIS12 kinetochore complex [Source:VGNC Symbol;Acc:VGNC:28224]
ENSBTAG00000025148	ENSBTAT00000035207	FBXL12	F-box and leucine rich repeat protein 12 [Source:VGNC Symbol;Acc:VGNC:52772]
ENSBTAG00000025448	ENSBTAT00000035773	IZUMO4	IZUMO family member 4 [Source:VGNC Symbol;Acc:VGNC:30357]
ENSBTAG00000017354	ENSBTAT00000036314	MPP7	membrane palmitoylated protein 7 [Source:VGNC Symbol;Acc:VGNC:31586]
ENSBTAG00000048257	ENSBTAT00000036384	ENSBTAG00000048257	leukotriene-B(4) omega-hydroxylase 2-like [Source:NCBI gene;Acc:534967]
ENSBTAG00000009330	ENSBTAT00000036414	SIN3B	SIN3 transcription regulator family member B [Source:VGNC Symbol;Acc:VGNC:34625]
ENSBTAG00000012382	ENSBTAT00000036525	KCTD9	potassium channel tetramerization domain containing 9 [Source:VGNC Symbol;Acc:VGNC:30516]
ENSBTAG00000003539	ENSBTAT00000036661	ROPN1L	rhophilin associated tail protein 1 like [Source:VGNC Symbol;Acc:VGNC:34086]
ENSBTAG00000009917	ENSBTAT00000036688	PIP5K1B	phosphatidylinositol-4-phosphate 5-kinase type 1 beta [Source:VGNC Symbol;Acc:VGNC:32911]
ENSBTAG00000025898	ENSBTAT00000036694	TBC1D8	TBC1 domain family member 8 [Source:VGNC Symbol;Acc:VGNC:35645]
ENSBTAG00000008494	ENSBTAT00000036824	TMEM171	transmembrane protein 171 [Source:VGNC Symbol;Acc:VGNC:35996]
ENSBTAG00000024801	ENSBTAT00000036842	RANBP17	RAN binding protein 17 [Source:VGNC Symbol;Acc:VGNC:57359]
ENSBTAG00000030908	ENSBTAT00000037046	ENSBTAG00000030908	olfactory receptor, family 9, subfamily Q, member 2 [Source:NCBI gene;Acc:510573]
ENSBTAG00000026381	ENSBTAT00000037479	TMEM114	transmembrane protein 114 [Source:VGNC Symbol;Acc:VGNC:35951]
ENSBTAG00000026467	ENSBTAT00000037620	ODF3B	outer dense fiber of sperm tails 3B [Source:VGNC Symbol;Acc:VGNC:32404]
ENSBTAG00000026502	ENSBTAT00000037679	CYP2D14	cytochrome P450, family 2, subfamily D, polypeptide 6 [Source:NCBI gene;Acc:282211]
ENSBTAG00000031679	ENSBTAT00000038453	HSD17B13	hydroxysteroid 17-beta dehydrogenase 13 [Source:VGNC Symbol;Acc:VGNC:29971]
ENSBTAG00000012540	ENSBTAT00000038874	ENSBTAG00000012540	glycine N-phenylacetyltransferase-like [Source:NCBI gene;Acc:112441481]
ENSBTAG00000000144	ENSBTAT00000038934	ENSBTAG00000000144	T-cell receptor gamma chain C region C10.5 [Source:NCBI gene;Acc:100335205]
ENSBTAG00000027312	ENSBTAT00000039145	ECT2L	epithelial cell transforming 2 like [Source:VGNC Symbol;Acc:VGNC:28315]
ENSBTAG00000006775	ENSBTAT00000039197	SLC12A7	solute carrier family 12 member 7 [Source:VGNC Symbol;Acc:VGNC:34670]
ENSBTAG00000034436	ENSBTAT00000039221	PDPK1	3-phosphoinositide dependent protein kinase 1 [Source:NCBI gene;Acc:100138102]
ENSBTAG00000027425	ENSBTAT00000039375	CCDC190	coiled-coil domain containing 190 [Source:VGNC Symbol;Acc:VGNC:26883]
ENSBTAG00000027694	ENSBTAT00000039896	TTC30A	tetratricopeptide repeat domain 30A [Source:NCBI gene;Acc:510160]
ENSBTAG00000018169	ENSBTAT00000042566	ITGB4	integrin subunit beta 4 [Source:VGNC Symbol;Acc:VGNC:30329]
ENSBTAG00000030198	ENSBTAT00000042614	TMEM232	transmembrane protein 232 [Source:VGNC Symbol;Acc:VGNC:36046]
ENSBTAG00000007632	ENSBTAT00000042733	FAM151B	family with sequence similarity 151 member B [Source:VGNC Symbol;Acc:VGNC:28734]
ENSBTAG00000030426	ENSBTAT00000042959	ENSBTAG00000030426	killer cell lectin-like receptor subfamily E member 1 [Source:NCBI gene;Acc:100848575]
ENSBTAG00000012979	ENSBTAT00000043017	ZMYND12	zinc finger MYND-type containing 12 [Source:VGNC Symbol;Acc:VGNC:37203]
ENSBTAG00000011822	ENSBTAT00000043041	ARMH1	armadillo-like helical domain containing 1 [Source:VGNC Symbol;Acc:VGNC:52605]
ENSBTAG00000024195	ENSBTAT00000043254	LDLRAD1	low density lipoprotein receptor class A domain containing 1 [Source:VGNC Symbol;Acc:VGNC:30826]
ENSBTAG00000030667	ENSBTAT00000043347	CCDC114	coiled-coil domain containing 114 [Source:VGNC Symbol;Acc:VGNC:26836]
ENSBTAG00000021284	ENSBTAT00000043552	RSPH1	radial spoke head 1 homolog [Source:VGNC Symbol;Acc:VGNC:34182]
ENSBTAG00000002411	ENSBTAT00000043778	CTNND1	catenin delta 1 [Source:VGNC Symbol;Acc:VGNC:27805]
ENSBTAG00000031018	ENSBTAT00000043907	ENSBTAG00000031018	coiled-coil domain containing 74B [Source:NCBI gene;Acc:789735]
ENSBTAG00000017676	ENSBTAT00000044036	TPK1	thiamin pyrophosphokinase 1 [Source:VGNC Symbol;Acc:VGNC:36251]
ENSBTAG00000017228	ENSBTAT00000044202	TP53I11	tumor protein p53 inducible protein 11 [Source:NCBI gene;Acc:515682]
ENSBTAG00000031265	ENSBTAT00000044282	SVOPL	SVOP like [Source:VGNC Symbol;Acc:VGNC:35499]
ENSBTAG00000031362	ENSBTAT00000044438	NXPE2	neurexophilin and PC-esterase domain family member 2 [Source:VGNC Symbol;Acc:VGNC:32379]
ENSBTAG00000008013	ENSBTAT00000044459	LRRC2	leucine rich repeat containing 2 [Source:VGNC Symbol;Acc:VGNC:59173]
ENSBTAG00000031433	ENSBTAT00000044543	TEX9	testis expressed 9 [Source:VGNC Symbol;Acc:VGNC:35774]
ENSBTAG00000040169	ENSBTAT00000044684	ENSBTAG00000040169	zinc finger protein LOC509810 [Source:NCBI gene;Acc:509810]
ENSBTAG00000031532	ENSBTAT00000044696	DACT2	dishevelled binding antagonist of beta catenin 2 [Source:VGNC Symbol;Acc:VGNC:27868]
ENSBTAG00000006409	ENSBTAT00000044885	LRRC34	leucine rich repeat containing 34 [Source:VGNC Symbol;Acc:VGNC:31010]
ENSBTAG00000001829	ENSBTAT00000044985	SLC17A9	solute carrier family 17 member 9 [Source:VGNC Symbol;Acc:VGNC:34704]
ENSBTAG00000006174	ENSBTAT00000045217	TMEM212	transmembrane protein 212 [Source:VGNC Symbol;Acc:VGNC:36034]
ENSBTAG00000020855	ENSBTAT00000045437	PTPN4	protein tyrosine phosphatase, non-receptor type 4 [Source:VGNC Symbol;Acc:VGNC:33539]
ENSBTAG00000032047	ENSBTAT00000045464	ENSBTAG00000032047
ENSBTAG00000013947	ENSBTAT00000045509	APTX	aprataxin [Source:VGNC Symbol;Acc:VGNC:26043]
ENSBTAG00000011910	ENSBTAT00000045559	STK33	serine/threonine kinase 33 [Source:VGNC Symbol;Acc:VGNC:35396]
ENSBTAG00000004330	ENSBTAT00000045697	ENO4	enolase 4 [Source:VGNC Symbol;Acc:VGNC:28499]
ENSBTAG00000032331	ENSBTAT00000045866	SLC48A1	solute carrier family 48 member 1 [Source:VGNC Symbol;Acc:VGNC:34889]
ENSBTAG00000012074	ENSBTAT00000045964	MYB	MYB proto-oncogene, transcription factor [Source:VGNC Symbol;Acc:VGNC:31776]
ENSBTAG00000003455	ENSBTAT00000046162	ANKRD6	ankyrin repeat domain 6 [Source:VGNC Symbol;Acc:VGNC:53781]
ENSBTAG00000014855	ENSBTAT00000046258	MICAL2	microtubule associated monooxygenase, calponin and LIM domain containing 2 [Source:VGNC Symbol;Acc:VGNC:31458]
ENSBTAG00000032733	ENSBTAT00000046481	ENSBTAG00000032733
ENSBTAG00000004901	ENSBTAT00000046627	PIK3C2A	phosphatidylinositol-4-phosphate 3-kinase catalytic subunit type 2 alpha [Source:NCBI gene;Acc:537790]
ENSBTAG00000004622	ENSBTAT00000046628	DZANK1	double zinc ribbon and ankyrin repeat domains 1 [Source:VGNC Symbol;Acc:VGNC:28283]
ENSBTAG00000051169	ENSBTAT00000046636	ERICH2	glutamate rich 2 [Source:NCBI gene;Acc:615113]
ENSBTAG00000032858	ENSBTAT00000046647	DYDC1	DPY30 domain containing 1 [Source:VGNC Symbol;Acc:VGNC:28267]
ENSBTAG00000032862	ENSBTAT00000046653	DYDC2	DPY30 domain containing 2 [Source:VGNC Symbol;Acc:VGNC:28268]
ENSBTAG00000032869	ENSBTAT00000046664	RNASE10	ribonuclease A family member 10 (inactive) [Source:NCBI gene;Acc:100140137]
ENSBTAG00000040070	ENSBTAT00000046740	SCGB1D	secretoglobin, family 1D, member 2 [Source:NCBI gene;Acc:338419]
ENSBTAG00000037552	ENSBTAT00000046813	ENSBTAG00000037552
ENSBTAG00000017983	ENSBTAT00000046981	PRELID3A	PRELI domain containing 3A [Source:VGNC Symbol;Acc:VGNC:33308]
ENSBTAG00000039922	ENSBTAT00000047153	ARAP2	ArfGAP with RhoGAP domain, ankyrin repeat and PH domain 2 [Source:VGNC Symbol;Acc:VGNC:26055]
ENSBTAG00000001457	ENSBTAT00000047186	TMEM267	transmembrane protein 267 [Source:VGNC Symbol;Acc:VGNC:36072]
ENSBTAG00000033220	ENSBTAT00000047205	C3H1orf189	chromosome 3 C1orf189 homolog [Source:VGNC Symbol;Acc:VGNC:52709]
ENSBTAG00000009341	ENSBTAT00000047247	CCDC146	coiled-coil domain containing 146 [Source:VGNC Symbol;Acc:VGNC:26854]
ENSBTAG00000005318	ENSBTAT00000047301	RNF6	ring finger protein 6 [Source:VGNC Symbol;Acc:VGNC:34071]
ENSBTAG00000006492	ENSBTAT00000047316	PI4K2B	phosphatidylinositol 4-kinase type 2 beta [Source:NCBI gene;Acc:521790]
ENSBTAG00000033396	ENSBTAT00000047514	C8H9orf135	chromosome 8 C9orf135 homolog [Source:VGNC Symbol;Acc:VGNC:52738]
ENSBTAG00000034091	ENSBTAT00000048342	LRRC72	leucine rich repeat containing 72 [Source:NCBI gene;Acc:783240]
ENSBTAG00000015973	ENSBTAT00000048470	TRAF3IP1	TRAF3 interacting protein 1 [Source:VGNC Symbol;Acc:VGNC:36273]
ENSBTAG00000010548	ENSBTAT00000048498	LRRC6	leucine rich repeat containing 6 [Source:VGNC Symbol;Acc:VGNC:53865]
ENSBTAG00000034346	ENSBTAT00000048647	BTG4	BTG anti-proliferation factor 4 [Source:VGNC Symbol;Acc:VGNC:26600]
ENSBTAG00000015354	ENSBTAT00000048680	ZDHHC9	zinc finger DHHC-type containing 9 [Source:VGNC Symbol;Acc:VGNC:37146]
ENSBTAG00000034384	ENSBTAT00000048703	VWA3B	von Willebrand factor A domain containing 3B [Source:VGNC Symbol;Acc:VGNC:50129]
ENSBTAG00000034430	ENSBTAT00000048771	C27H4orf47	chromosome 27 C4orf47 homolog [Source:NCBI gene;Acc:523361]
ENSBTAG00000018774	ENSBTAT00000049041	NUAK2	NUAK family kinase 2 [Source:NCBI gene;Acc:518632]
ENSBTAG00000011097	ENSBTAT00000049276	TCTEX1D1	Tctex1 domain containing 1 [Source:VGNC Symbol;Acc:VGNC:35706]
ENSBTAG00000035064	ENSBTAT00000049538	C4H7orf57	chromosome 4 C7orf57 homolog [Source:NCBI gene;Acc:614195]
ENSBTAG00000022751	ENSBTAT00000049776	ENSBTAG00000022751	zinc finger CW-type and PWWP domain containing 2 [Source:NCBI gene;Acc:789632]
ENSBTAG00000035776	ENSBTAT00000050264	CFAP299	cilia and flagella associated protein 299 [Source:VGNC Symbol;Acc:VGNC:52751]
ENSBTAG00000007125	ENSBTAT00000051898	AFMID	arylformamidase [Source:VGNC Symbol;Acc:VGNC:25716]
ENSBTAG00000007578	ENSBTAT00000052058	SHTN1	shootin 1 [Source:VGNC Symbol;Acc:VGNC:34611]
ENSBTAG00000009846	ENSBTAT00000052076	MTHFD1L	methylenetetrahydrofolate dehydrogenase (NADP+ dependent) 1 like [Source:VGNC Symbol;Acc:VGNC:53798]
ENSBTAG00000008734	ENSBTAT00000052382	PM20D1	peptidase M20 domain containing 1 [Source:VGNC Symbol;Acc:VGNC:33066]
ENSBTAG00000007651	ENSBTAT00000052449	TARSL2	threonyl-tRNA synthetase like 2 [Source:VGNC Symbol;Acc:VGNC:35606]
ENSBTAG00000017790	ENSBTAT00000052601	B9D1	B9 domain containing 1 [Source:VGNC Symbol;Acc:VGNC:26396]
ENSBTAG00000038738	ENSBTAT00000053065	PXMP4	peroxisomal membrane protein 4 [Source:VGNC Symbol;Acc:VGNC:33585]
ENSBTAG00000017012	ENSBTAT00000053112	ENSBTAG00000017012
ENSBTAG00000040547	ENSBTAT00000053398	UBXN10	UBX domain protein 10 [Source:VGNC Symbol;Acc:VGNC:36623]
ENSBTAG00000036113	ENSBTAT00000053430	RSPH14	radial spoke head 14 homolog [Source:VGNC Symbol;Acc:VGNC:34183]
ENSBTAG00000001848	ENSBTAT00000053556	KATNB1	katanin regulatory subunit B1 [Source:VGNC Symbol;Acc:VGNC:30408]
ENSBTAG00000038888	ENSBTAT00000054216	ZBTB9	zinc finger and BTB domain containing 9 [Source:VGNC Symbol;Acc:VGNC:37093]
ENSBTAG00000017651	ENSBTAT00000054828	ENSBTAG00000017651
ENSBTAG00000040449	ENSBTAT00000055337	C15H11orf97	chromosome 15 C11orf97 homolog [Source:VGNC Symbol;Acc:VGNC:52637]
ENSBTAG00000001772	ENSBTAT00000055488	PDCL2	phosducin like 2 [Source:VGNC Symbol;Acc:VGNC:32666]
ENSBTAG00000011052	ENSBTAT00000055688	ENSBTAG00000011052
ENSBTAG00000005708	ENSBTAT00000055711	KIF20B	kinesin family member 20B [Source:NCBI gene;Acc:514679]
ENSBTAG00000033291	ENSBTAT00000055819	SPAG6	sperm associated antigen 6 [Source:VGNC Symbol;Acc:VGNC:35167]
ENSBTAG00000012158	ENSBTAT00000055912	C16H1orf158	chromosome 16 C1orf158 homolog [Source:VGNC Symbol;Acc:VGNC:52642]
ENSBTAG00000001903	ENSBTAT00000055980	C11H2orf50	chromosome 11 C2orf50 homolog [Source:VGNC Symbol;Acc:VGNC:52616]
ENSBTAG00000040361	ENSBTAT00000056003	LFNG	LFNG O-fucosylpeptide 3-beta-N-acetylglucosaminyltransferase [Source:VGNC Symbol;Acc:VGNC:30849]
ENSBTAG00000002972	ENSBTAT00000056453	CASC1	cancer susceptibility 1 [Source:NCBI gene;Acc:526444]
ENSBTAG00000005497	ENSBTAT00000056481	RPRD1A	regulation of nuclear pre-mRNA domain containing 1A [Source:VGNC Symbol;Acc:VGNC:34126]
ENSBTAG00000016926	ENSBTAT00000056553	C13H20orf85	chromosome 13 C20orf85 homolog [Source:VGNC Symbol;Acc:VGNC:49172]
ENSBTAG00000053766	ENSBTAT00000056737	ENSBTAG00000053766	cytochrome P450 2J2-like [Source:NCBI gene;Acc:107132327]
ENSBTAG00000038735	ENSBTAT00000057054	LHB	luteinizing hormone beta polypeptide [Source:NCBI gene;Acc:280839]
ENSBTAG00000013505	ENSBTAT00000061020	IQCA1	IQ motif containing with AAA domain 1 [Source:VGNC Symbol;Acc:VGNC:30248]
ENSBTAG00000001572	ENSBTAT00000061142	NSUN7	NOP2/Sun RNA methyltransferase family member 7 [Source:VGNC Symbol;Acc:VGNC:32288]
ENSBTAG00000044117	ENSBTAT00000061192	ANKRD45	ankyrin repeat domain 45 [Source:VGNC Symbol;Acc:VGNC:25931]
ENSBTAG00000013806	ENSBTAT00000061194	EFHB	EF-hand domain family member B [Source:VGNC Symbol;Acc:VGNC:28350]
ENSBTAG00000000945	ENSBTAT00000061207	ATP2C2	ATPase secretory pathway Ca2+ transporting 2 [Source:VGNC Symbol;Acc:VGNC:26297]
ENSBTAG00000043992	ENSBTAT00000061221	RNF180	ring finger protein 180 [Source:VGNC Symbol;Acc:VGNC:34038]
ENSBTAG00000035710	ENSBTAT00000061334	ZBBX	zinc finger B-box domain containing [Source:VGNC Symbol;Acc:VGNC:53614]
ENSBTAG00000031388	ENSBTAT00000061338	DNAAF4	dynein axonemal assembly factor 4 [Source:VGNC Symbol;Acc:VGNC:28120]
ENSBTAG00000024426	ENSBTAT00000061346	PPP1R9A	protein phosphatase 1 regulatory subunit 9A [Source:VGNC Symbol;Acc:VGNC:33250]
ENSBTAG00000002201	ENSBTAT00000061348	NFXL1	nuclear transcription factor, X-box binding like 1 [Source:VGNC Symbol;Acc:VGNC:32054]
ENSBTAG00000023843	ENSBTAT00000061364	RALGPS1	Ral GEF with PH domain and SH3 binding motif 1 [Source:VGNC Symbol;Acc:VGNC:33704]
ENSBTAG00000010351	ENSBTAT00000061394	SNX25	sorting nexin 25 [Source:VGNC Symbol;Acc:VGNC:35104]
ENSBTAG00000017370	ENSBTAT00000061461	ARFGEF3	ARFGEF family member 3 [Source:VGNC Symbol;Acc:VGNC:26066]
ENSBTAG00000020929	ENSBTAT00000061467	ARMC3	armadillo repeat containing 3 [Source:VGNC Symbol;Acc:VGNC:26157]
ENSBTAG00000034936	ENSBTAT00000061475	ANKIB1	ankyrin repeat and IBR domain containing 1 [Source:VGNC Symbol;Acc:VGNC:25902]
ENSBTAG00000019625	ENSBTAT00000061513	EHHADH	enoyl-CoA hydratase and 3-hydroxyacyl CoA dehydrogenase [Source:VGNC Symbol;Acc:VGNC:53541]
ENSBTAG00000044160	ENSBTAT00000061526	MCCC2	methylcrotonoyl-CoA carboxylase 2 [Source:VGNC Symbol;Acc:VGNC:31299]
ENSBTAG00000016854	ENSBTAT00000061550	AK7	adenylate kinase 7 [Source:VGNC Symbol;Acc:VGNC:25776]
ENSBTAG00000043974	ENSBTAT00000061583	ENSBTAG00000043974	zinc finger protein 768 [Source:NCBI gene;Acc:100847165]
ENSBTAG00000038251	ENSBTAT00000061596	NAA16	N(alpha)-acetyltransferase 16, NatA auxiliary subunit [Source:VGNC Symbol;Acc:VGNC:53828]
ENSBTAG00000021566	ENSBTAT00000061634	PAX2	paired box 2 [Source:VGNC Symbol;Acc:VGNC:32596]
ENSBTAG00000047203	ENSBTAT00000063016	TSPAN19	tetraspanin 19 [Source:VGNC Symbol;Acc:VGNC:36434]
ENSBTAG00000048173	ENSBTAT00000063105	SMIM10	small integral membrane protein 10 [Source:NCBI gene;Acc:100302527]
ENSBTAG00000045867	ENSBTAT00000063298	RPGR	retinitis pigmentosa GTPase regulator [Source:NCBI gene;Acc:513263]
ENSBTAG00000046058	ENSBTAT00000063357	RNASE11	ribonuclease A family member 11 (inactive) [Source:NCBI gene;Acc:783426]
ENSBTAG00000047286	ENSBTAT00000063480	ENSBTAG00000047286
ENSBTAG00000016844	ENSBTAT00000063488	ADGB	androglobin [Source:VGNC Symbol;Acc:VGNC:25656]
ENSBTAG00000047572	ENSBTAT00000063489	ZNF789	zinc finger protein 789 [Source:VGNC Symbol;Acc:VGNC:37346]
ENSBTAG00000050116	ENSBTAT00000063957	ENSBTAG00000050116
ENSBTAG00000046900	ENSBTAT00000063999	GGT1	gamma-glutamyltransferase 1 [Source:NCBI gene;Acc:615582]
ENSBTAG00000047990	ENSBTAT00000064213	ENSBTAG00000047990	major allergen Equ c 1-like [Source:NCBI gene;Acc:783399]
ENSBTAG00000047009	ENSBTAT00000064235	ANKRD66	ankyrin repeat domain 66 [Source:VGNC Symbol;Acc:VGNC:25942]
ENSBTAG00000046148	ENSBTAT00000064309	ENSBTAG00000046148	chromosome 19 C17orf97 homolog [Source:NCBI gene;Acc:101905253]
ENSBTAG00000047165	ENSBTAT00000064531	KRT9	keratin 9 [Source:VGNC Symbol;Acc:VGNC:30745]
ENSBTAG00000010113	ENSBTAT00000064541	ZBTB24	zinc finger and BTB domain containing 24 [Source:VGNC Symbol;Acc:VGNC:37068]
ENSBTAG00000047461	ENSBTAT00000064907	ENSBTAG00000047461
ENSBTAG00000048251	ENSBTAT00000064995	NHLRC4	NHL repeat containing 4 [Source:HGNC Symbol;Acc:HGNC:26700]
ENSBTAG00000004971	ENSBTAT00000065613	GRAMD1C	GRAM domain containing 1C [Source:VGNC Symbol;Acc:VGNC:29624]
ENSBTAG00000026696	ENSBTAT00000065723	DCDC2B	doublecortin domain containing 2B [Source:VGNC Symbol;Acc:VGNC:27911]
ENSBTAG00000045893	ENSBTAT00000065916	TIMM29	translocase of inner mitochondrial membrane 29 [Source:VGNC Symbol;Acc:VGNC:49576]
ENSBTAG00000004680	ENSBTAT00000066121	SLC13A5	solute carrier family 13 member 5 [Source:VGNC Symbol;Acc:VGNC:34677]
ENSBTAG00000045704	ENSBTAT00000066340	IGSF11	immunoglobulin superfamily member 11 [Source:VGNC Symbol;Acc:VGNC:53583]

## Sheet: STROMAL_cells (ST)
Gene stable ID	Transcript stable ID	Gene name	Gene description
ENSBTAG00000000009	ENSBTAT00000000009	FOXF1	forkhead box F1 [Source:VGNC Symbol;Acc:VGNC:29084]
ENSBTAG00000000076	ENSBTAT00000000084	RECK	reversion inducing cysteine rich protein with kazal motifs [Source:VGNC Symbol;Acc:VGNC:33847]
ENSBTAG00000000081	ENSBTAT00000000092	COL4A3BP	collagen type IV alpha 3 binding protein [Source:VGNC Symbol;Acc:VGNC:27566]
ENSBTAG00000000133	ENSBTAT00000000146	CD68	CD68 molecule [Source:VGNC Symbol;Acc:VGNC:27042]
ENSBTAG00000000189	ENSBTAT00000000214	LHFPL3	LHFPL tetraspan subfamily member 3 [Source:VGNC Symbol;Acc:VGNC:30866]
ENSBTAG00000000246	ENSBTAT00000000306	ME3	malic enzyme 3 [Source:VGNC Symbol;Acc:VGNC:31341]
ENSBTAG00000000257	ENSBTAT00000000321	MRAP2	melanocortin 2 receptor accessory protein 2 [Source:VGNC Symbol;Acc:VGNC:31596]
ENSBTAG00000000284	ENSBTAT00000000354	NAALAD2	N-acetylated alpha-linked acidic dipeptidase 2 [Source:VGNC Symbol;Acc:VGNC:31855]
ENSBTAG00000000286	ENSBTAT00000000359	PFKM	phosphofructokinase, muscle [Source:VGNC Symbol;Acc:VGNC:32774]
ENSBTAG00000000312	ENSBTAT00000000410	GRINA	glutamate ionotropic receptor NMDA type subunit associated protein 1 [Source:VGNC Symbol;Acc:VGNC:29651]
ENSBTAG00000000393	ENSBTAT00000000506	SSPN	sarcospan [Source:VGNC Symbol;Acc:VGNC:35317]
ENSBTAG00000000422	ENSBTAT00000000543	TSHZ1	teashirt zinc finger homeobox 1 [Source:VGNC Symbol;Acc:VGNC:56375]
ENSBTAG00000000440	ENSBTAT00000000561	HSPB2	heat shock protein family B (small) member 2 [Source:VGNC Symbol;Acc:VGNC:54881]
ENSBTAG00000000480	ENSBTAT00000000607	IFRD2	interferon related developmental regulator 2 [Source:VGNC Symbol;Acc:VGNC:30063]
ENSBTAG00000000484	ENSBTAT00000000612	HYAL2	hyaluronidase 2 [Source:VGNC Symbol;Acc:VGNC:30011]
ENSBTAG00000000494	ENSBTAT00000000631	PDE4D	phosphodiesterase 4D [Source:VGNC Symbol;Acc:VGNC:32677]
ENSBTAG00000000532	ENSBTAT00000000690	EXO5	exonuclease 5 [Source:NCBI gene;Acc:538883]
ENSBTAG00000000575	ENSBTAT00000000752	TNC	tenascin C [Source:VGNC Symbol;Acc:VGNC:36152]
ENSBTAG00000000586	ENSBTAT00000000774	CPLANE1	ciliogenesis and planar polarity effector 1 [Source:NCBI gene;Acc:533903]
ENSBTAG00000000588	ENSBTAT00000000782	CHODL	chondrolectin [Source:VGNC Symbol;Acc:VGNC:27308]
ENSBTAG00000000604	ENSBTAT00000000796	GPNMB	glycoprotein nmb [Source:VGNC Symbol;Acc:VGNC:29541]
ENSBTAG00000000616	ENSBTAT00000000809	GPR161	G protein-coupled receptor 161 [Source:VGNC Symbol;Acc:VGNC:29566]
ENSBTAG00000000623	ENSBTAT00000000819	ENSBTAG00000000623	cytoplasmic polyadenylation element binding protein 1 [Source:NCBI gene;Acc:514174]
ENSBTAG00000000648	ENSBTAT00000000849	ADAMTS5	ADAM metallopeptidase with thrombospondin type 1 motif 5 [Source:VGNC Symbol;Acc:VGNC:50085]
ENSBTAG00000000655	ENSBTAT00000000857	MIPOL1	mirror-image polydactyly 1 [Source:NCBI gene;Acc:528380]
ENSBTAG00000000666	ENSBTAT00000000876	GHDC	GH3 domain containing [Source:VGNC Symbol;Acc:VGNC:29347]
ENSBTAG00000000670	ENSBTAT00000000891	RRP9	ribosomal RNA processing 9, U3 small nucleolar RNA binding protein [Source:VGNC Symbol;Acc:VGNC:34172]
ENSBTAG00000000707	ENSBTAT00000000946	CCN4	cellular communication network factor 4 [Source:VGNC Symbol;Acc:VGNC:36944]
ENSBTAG00000000711	ENSBTAT00000000950	NDRG1	N-myc downstream regulated 1 [Source:VGNC Symbol;Acc:VGNC:53868]
ENSBTAG00000000742	ENSBTAT00000000988	AMOTL2	angiomotin like 2 [Source:VGNC Symbol;Acc:VGNC:25872]
ENSBTAG00000000781	ENSBTAT00000001039	HIP1	huntingtin interacting protein 1 [Source:VGNC Symbol;Acc:VGNC:29857]
ENSBTAG00000000803	ENSBTAT00000001064	ZNF667	zinc finger protein 667 [Source:VGNC Symbol;Acc:VGNC:37325]
ENSBTAG00000000813	ENSBTAT00000001076	HOMER3	homer scaffold protein 3 [Source:VGNC Symbol;Acc:VGNC:29903]
ENSBTAG00000000816	ENSBTAT00000001081	PRDM1	PR/SET domain 1 [Source:VGNC Symbol;Acc:VGNC:33288]
ENSBTAG00000000827	ENSBTAT00000001093	TAOK1	TAO kinase 1 [Source:VGNC Symbol;Acc:VGNC:35595]
ENSBTAG00000000856	ENSBTAT00000001141	FBXL6	F-box and leucine rich repeat protein 6 [Source:VGNC Symbol;Acc:VGNC:53864]
ENSBTAG00000000900	ENSBTAT00000001193	LRRC8C	leucine rich repeat containing 8 VRAC subunit C [Source:VGNC Symbol;Acc:VGNC:31031]
ENSBTAG00000000925	ENSBTAT00000001224	GLT8D2	glycosyltransferase 8 domain containing 2 [Source:VGNC Symbol;Acc:VGNC:29424]
ENSBTAG00000000946	ENSBTAT00000001252	MEAK7	MTOR associated protein, eak-7 homolog [Source:VGNC Symbol;Acc:VGNC:35889]
ENSBTAG00000000981	ENSBTAT00000001298	KLHDC8B	kelch domain containing 8B [Source:VGNC Symbol;Acc:VGNC:30640]
ENSBTAG00000000981	ENSBTAT00000001299	KLHDC8B	kelch domain containing 8B [Source:VGNC Symbol;Acc:VGNC:30640]
ENSBTAG00000001068	ENSBTAT00000001417	ZCWPW1	zinc finger CW-type and PWWP domain containing 1 [Source:VGNC Symbol;Acc:VGNC:37125]
ENSBTAG00000001085	ENSBTAT00000001439	FAM20A	FAM20A golgi associated secretory pathway pseudokinase [Source:VGNC Symbol;Acc:VGNC:28785]
ENSBTAG00000001096	ENSBTAT00000001451	PRKRA	protein activator of interferon induced protein kinase EIF2AK2 [Source:VGNC Symbol;Acc:VGNC:33343]
ENSBTAG00000001098	ENSBTAT00000001453	PLEKHA3	pleckstrin homology domain containing A3 [Source:VGNC Symbol;Acc:VGNC:33005]
ENSBTAG00000024772	ENSBTAT00000001503	TRIP6	thyroid hormone receptor interactor 6 [Source:NCBI gene;Acc:615869]
ENSBTAG00000001176	ENSBTAT00000001560	LRRN1	leucine rich repeat neuronal 1 [Source:VGNC Symbol;Acc:VGNC:31039]
ENSBTAG00000001178	ENSBTAT00000001562	USPL1	ubiquitin specific peptidase like 1 [Source:VGNC Symbol;Acc:VGNC:36740]
ENSBTAG00000001219	ENSBTAT00000001613	ENSBTAG00000001219
ENSBTAG00000001249	ENSBTAT00000001650	SULT1B1	sulfotransferase family 1B member 1 [Source:VGNC Symbol;Acc:VGNC:53777]
ENSBTAG00000001335	ENSBTAT00000001758	GHR	growth hormone receptor [Source:VGNC Symbol;Acc:VGNC:50184]
ENSBTAG00000001333	ENSBTAT00000001760	PPARG	peroxisome proliferator activated receptor gamma [Source:VGNC Symbol;Acc:VGNC:33183]
ENSBTAG00000001349	ENSBTAT00000001780	KIF1C	kinesin family member 1C [Source:VGNC Symbol;Acc:VGNC:30593]
ENSBTAG00000001395	ENSBTAT00000001832	C1H21orf91	chromosome 1 C21orf91 homolog [Source:VGNC Symbol;Acc:VGNC:52664]
ENSBTAG00000001408	ENSBTAT00000001847	CNRIP1	cannabinoid receptor interacting protein 1 [Source:VGNC Symbol;Acc:VGNC:27531]
ENSBTAG00000001414	ENSBTAT00000001854	KCTD12	potassium channel tetramerization domain containing 12 [Source:VGNC Symbol;Acc:VGNC:30502]
ENSBTAG00000001429	ENSBTAT00000001872	NEURL1B	neuralized E3 ubiquitin protein ligase 1B [Source:VGNC Symbol;Acc:VGNC:32014]
ENSBTAG00000001444	ENSBTAT00000001893	TNXB	tenascin XB [Source:VGNC Symbol;Acc:VGNC:36211]
ENSBTAG00000001465	ENSBTAT00000001919	P2RY1	purinergic receptor P2Y1 [Source:VGNC Symbol;Acc:VGNC:32523]
ENSBTAG00000001509	ENSBTAT00000001974	ELK3	ETS transcription factor ELK3 [Source:VGNC Symbol;Acc:VGNC:28433]
ENSBTAG00000001511	ENSBTAT00000001978	BCL6	BCL6 transcription repressor [Source:VGNC Symbol;Acc:VGNC:58471]
ENSBTAG00000001519	ENSBTAT00000001990	RRNAD1	ribosomal RNA adenine dimethylase domain containing 1 [Source:VGNC Symbol;Acc:VGNC:34167]
ENSBTAG00000053807	ENSBTAT00000002019	OAS1X	2',5'-oligoadenylate synthetase 1, 40/46kDa [Source:NCBI gene;Acc:347699]
ENSBTAG00000001576	ENSBTAT00000002060	TMEM140	transmembrane protein 140 [Source:VGNC Symbol;Acc:VGNC:35973]
ENSBTAG00000001600	ENSBTAT00000002106	DCUN1D4	defective in cullin neddylation 1 domain containing 4 [Source:VGNC Symbol;Acc:VGNC:53698]
ENSBTAG00000001605	ENSBTAT00000002107	DIO2	iodothyronine deiodinase 2 [Source:NCBI gene;Acc:494548]
ENSBTAG00000001626	ENSBTAT00000002131	CTPS1	CTP synthase 1 [Source:VGNC Symbol;Acc:VGNC:27808]
ENSBTAG00000001629	ENSBTAT00000002134	SCMH1	Scm polycomb group protein homolog 1 [Source:VGNC Symbol;Acc:VGNC:34340]
ENSBTAG00000001634	ENSBTAT00000002140	PHF1	PHD finger protein 1 [Source:VGNC Symbol;Acc:VGNC:32812]
ENSBTAG00000001640	ENSBTAT00000002151	EPB41L1	erythrocyte membrane protein band 4.1 like 1 [Source:VGNC Symbol;Acc:VGNC:28520]
ENSBTAG00000001740	ENSBTAT00000002282	HAPLN3	hyaluronan and proteoglycan link protein 3 [Source:VGNC Symbol;Acc:VGNC:29751]
ENSBTAG00000001817	ENSBTAT00000002376	TMEM161A	transmembrane protein 161A [Source:VGNC Symbol;Acc:VGNC:35986]
ENSBTAG00000001828	ENSBTAT00000002390	SCRN2	secernin 2 [Source:VGNC Symbol;Acc:VGNC:34367]
ENSBTAG00000001852	ENSBTAT00000002416	BREH1	retinyl ester hydrolase type 1 [Source:NCBI gene;Acc:497207]
ENSBTAG00000001865	ENSBTAT00000002431	SGCG	sarcoglycan gamma [Source:VGNC Symbol;Acc:VGNC:34539]
ENSBTAG00000001904	ENSBTAT00000002476	ZNF276	zinc finger protein 276 [Source:VGNC Symbol;Acc:VGNC:37236]
ENSBTAG00000001961	ENSBTAT00000002548	MAP1B	microtubule associated protein 1B [Source:VGNC Symbol;Acc:VGNC:31178]
ENSBTAG00000002006	ENSBTAT00000002600	THBS1	thrombospondin 1 [Source:VGNC Symbol;Acc:VGNC:35828]
ENSBTAG00000002010	ENSBTAT00000002604	PI4K2A	phosphatidylinositol 4-kinase type 2 alpha [Source:NCBI gene;Acc:507860]
ENSBTAG00000002028	ENSBTAT00000002628	DIPK1A	divergent protein kinase domain 1A [Source:VGNC Symbol;Acc:VGNC:28824]
ENSBTAG00000002065	ENSBTAT00000002671	TFAP2C	transcription factor AP-2 gamma [Source:VGNC Symbol;Acc:VGNC:35778]
ENSBTAG00000002078	ENSBTAT00000002687	KDM4A	lysine demethylase 4A [Source:VGNC Symbol;Acc:VGNC:30527]
ENSBTAG00000002143	ENSBTAT00000002778	DTWD2	DTW domain containing 2 [Source:VGNC Symbol;Acc:VGNC:28235]
ENSBTAG00000021263	ENSBTAT00000002785	CYP4V2	cytochrome P450, family 4, subfamily V, polypeptide 2 [Source:NCBI gene;Acc:510156]
ENSBTAG00000002174	ENSBTAT00000002817	RERG	RAS like estrogen regulated growth inhibitor [Source:VGNC Symbol;Acc:VGNC:33873]
ENSBTAG00000002186	ENSBTAT00000002832	NDN	necdin, MAGE family member [Source:VGNC Symbol;Acc:VGNC:31936]
ENSBTAG00000002215	ENSBTAT00000002867	GFPT2	glutamine-fructose-6-phosphate transaminase 2 [Source:VGNC Symbol;Acc:VGNC:29331]
ENSBTAG00000002252	ENSBTAT00000002910	CHRNA2	cholinergic receptor nicotinic alpha 2 subunit [Source:VGNC Symbol;Acc:VGNC:27324]
ENSBTAG00000002271	ENSBTAT00000002932	CDADC1	cytidine and dCMP deaminase domain containing 1 [Source:VGNC Symbol;Acc:VGNC:27056]
ENSBTAG00000002278	ENSBTAT00000002944	FBN1	fibrillin 1 [Source:VGNC Symbol;Acc:VGNC:28885]
ENSBTAG00000002286	ENSBTAT00000002952	DNAJC18	DnaJ heat shock protein family (Hsp40) member C18 [Source:VGNC Symbol;Acc:VGNC:52230]
ENSBTAG00000002321	ENSBTAT00000002992	AMT	aminomethyltransferase [Source:NCBI gene;Acc:280719]
ENSBTAG00000002323	ENSBTAT00000002998	USP28	ubiquitin specific peptidase 28 [Source:VGNC Symbol;Acc:VGNC:36720]
ENSBTAG00000002333	ENSBTAT00000003013	HOPX	HOP homeobox [Source:VGNC Symbol;Acc:VGNC:29907]
ENSBTAG00000002341	ENSBTAT00000003022	ETS1	ETS proto-oncogene 1, transcription factor [Source:VGNC Symbol;Acc:VGNC:28626]
ENSBTAG00000002391	ENSBTAT00000003094	TGFB1I1	transforming growth factor beta 1 induced transcript 1 [Source:VGNC Symbol;Acc:VGNC:35801]
ENSBTAG00000007755	ENSBTAT00000003115	APOBEC3H	apolipoprotein B mRNA editing enzyme catalytic subunit 3H [Source:NCBI gene;Acc:108771180]
ENSBTAG00000002455	ENSBTAT00000003191	KLHL8	kelch like family member 8 [Source:VGNC Symbol;Acc:VGNC:30670]
ENSBTAG00000002458	ENSBTAT00000003193	NUP155	nucleoporin 155 [Source:VGNC Symbol;Acc:VGNC:32352]
ENSBTAG00000002469	ENSBTAT00000003203	KANK3	KN motif and ankyrin repeat domains 3 [Source:VGNC Symbol;Acc:VGNC:30391]
ENSBTAG00000002473	ENSBTAT00000003204	ANGPTL4	angiopoietin like 4 [Source:VGNC Symbol;Acc:VGNC:25893]
ENSBTAG00000002485	ENSBTAT00000003229	TNS1	tensin 1 [Source:VGNC Symbol;Acc:VGNC:36207]
ENSBTAG00000002531	ENSBTAT00000003283	ARHGAP10	Rho GTPase activating protein 10 [Source:VGNC Symbol;Acc:VGNC:26074]
ENSBTAG00000002596	ENSBTAT00000003362	VSTM1	V-set and transmembrane domain containing 1 [Source:VGNC Symbol;Acc:VGNC:57056]
ENSBTAG00000002626	ENSBTAT00000003400	ARHGAP6	Rho GTPase activating protein 6 [Source:VGNC Symbol;Acc:VGNC:26099]
ENSBTAG00000002683	ENSBTAT00000003472	PFKP	phosphofructokinase, platelet [Source:VGNC Symbol;Acc:VGNC:32775]
ENSBTAG00000002687	ENSBTAT00000003479	TSHZ3	teashirt zinc finger homeobox 3 [Source:VGNC Symbol;Acc:VGNC:36420]
ENSBTAG00000002727	ENSBTAT00000003535	PHACTR4	phosphatase and actin regulator 4 [Source:VGNC Symbol;Acc:VGNC:32806]
ENSBTAG00000002792	ENSBTAT00000003617	FUT11	fucosyltransferase 11 [Source:VGNC Symbol;Acc:VGNC:29149]
ENSBTAG00000002879	ENSBTAT00000003732	DCPS	decapping enzyme, scavenger [Source:VGNC Symbol;Acc:VGNC:27922]
ENSBTAG00000002915	ENSBTAT00000003785	GPR63	G protein-coupled receptor 63 [Source:VGNC Symbol;Acc:VGNC:29595]
ENSBTAG00000002920	ENSBTAT00000003798	KAT6B	lysine acetyltransferase 6B [Source:VGNC Symbol;Acc:VGNC:30402]
ENSBTAG00000002940	ENSBTAT00000003825	WNT16	Wnt family member 16 [Source:VGNC Symbol;Acc:VGNC:36956]
ENSBTAG00000003014	ENSBTAT00000003922	TRPV2	transient receptor potential cation channel subfamily V member 2 [Source:VGNC Symbol;Acc:VGNC:36398]
ENSBTAG00000003043	ENSBTAT00000003959	GNG2	G protein subunit gamma 2 [Source:VGNC Symbol;Acc:VGNC:29465]
ENSBTAG00000003062	ENSBTAT00000003978	FAM160B1	family with sequence similarity 160 member B1 [Source:VGNC Symbol;Acc:VGNC:28740]
ENSBTAG00000003100	ENSBTAT00000004034	SMTN	smoothelin [Source:VGNC Symbol;Acc:VGNC:35036]
ENSBTAG00000003130	ENSBTAT00000004070	CHRNA3	cholinergic receptor nicotinic alpha 3 subunit [Source:VGNC Symbol;Acc:VGNC:27325]
ENSBTAG00000003137	ENSBTAT00000004081	PLPPR1	phospholipid phosphatase related 1 [Source:VGNC Symbol;Acc:VGNC:56981]
ENSBTAG00000003166	ENSBTAT00000004111	AXL	AXL receptor tyrosine kinase [Source:VGNC Symbol;Acc:VGNC:26366]
ENSBTAG00000003165	ENSBTAT00000004113	ADAMTS9	ADAM metallopeptidase with thrombospondin type 1 motif 9 [Source:VGNC Symbol;Acc:VGNC:25630]
ENSBTAG00000003176	ENSBTAT00000004124	JAM3	junctional adhesion molecule 3 [Source:VGNC Symbol;Acc:VGNC:50018]
ENSBTAG00000003193	ENSBTAT00000004148	RPUSD2	RNA pseudouridine synthase domain containing 2 [Source:VGNC Symbol;Acc:VGNC:34155]
ENSBTAG00000003208	ENSBTAT00000004165	RAB33B	RAB33B, member RAS oncogene family [Source:VGNC Symbol;Acc:VGNC:33643]
ENSBTAG00000003212	ENSBTAT00000004170	NNAT	neuronatin [Source:VGNC Symbol;Acc:VGNC:32142]
ENSBTAG00000003220	ENSBTAT00000004179	ACKR1	atypical chemokine receptor 1 [Source:VGNC Symbol;Acc:VGNC:58436]
ENSBTAG00000008852	ENSBTAT00000004195	SIGLEC10	sialic acid binding Ig like lectin 10 [Source:NCBI gene;Acc:504258]
ENSBTAG00000003298	ENSBTAT00000004268	LZTS2	leucine zipper tumor suppressor 2 [Source:VGNC Symbol;Acc:VGNC:31122]
ENSBTAG00000003359	ENSBTAT00000004358	ELOVL5	ELOVL fatty acid elongase 5 [Source:VGNC Symbol;Acc:VGNC:28451]
ENSBTAG00000003384	ENSBTAT00000004386	CEP162	centrosomal protein 162 [Source:VGNC Symbol;Acc:VGNC:27195]
ENSBTAG00000003434	ENSBTAT00000004459	CERS4	ceramide synthase 4 [Source:VGNC Symbol;Acc:VGNC:27226]
ENSBTAG00000003510	ENSBTAT00000004563	MMRN2	multimerin 2 [Source:VGNC Symbol;Acc:VGNC:31533]
ENSBTAG00000003514	ENSBTAT00000004568	HSF4	heat shock transcription factor 4 [Source:VGNC Symbol;Acc:VGNC:29984]
ENSBTAG00000003519	ENSBTAT00000004574	NOL3	nucleolar protein 3 [Source:VGNC Symbol;Acc:VGNC:32156]
ENSBTAG00000003532	ENSBTAT00000004593	TLE4	TLE family member 4, transcriptional corepressor [Source:VGNC Symbol;Acc:VGNC:35892]
ENSBTAG00000038139	ENSBTAT00000004595	CERCAM	cerebral endothelial cell adhesion molecule [Source:VGNC Symbol;Acc:VGNC:27222]
ENSBTAG00000003553	ENSBTAT00000004621	ZFP36L2	ZFP36 ring finger protein like 2 [Source:VGNC Symbol;Acc:VGNC:54514]
ENSBTAG00000003569	ENSBTAT00000004643	DZIP1	DAZ interacting zinc finger protein 1 [Source:VGNC Symbol;Acc:VGNC:28284]
ENSBTAG00000003649	ENSBTAT00000004757	POMK	protein-O-mannose kinase [Source:VGNC Symbol;Acc:VGNC:33156]
ENSBTAG00000003669	ENSBTAT00000004780	BNC2	basonuclin 2 [Source:VGNC Symbol;Acc:VGNC:56936]
ENSBTAG00000003693	ENSBTAT00000004813	SUN2	Sad1 and UNC84 domain containing 2 [Source:VGNC Symbol;Acc:VGNC:35474]
ENSBTAG00000003708	ENSBTAT00000004831	SEC23A	Sec23 homolog A, coat complex II component [Source:VGNC Symbol;Acc:VGNC:34410]
ENSBTAG00000003721	ENSBTAT00000004844	CHST1	carbohydrate sulfotransferase 1 [Source:VGNC Symbol;Acc:VGNC:27337]
ENSBTAG00000003820	ENSBTAT00000004977	GRAMD1A	GRAM domain containing 1A [Source:VGNC Symbol;Acc:VGNC:29622]
ENSBTAG00000003889	ENSBTAT00000005076	PER1	period circadian regulator 1 [Source:VGNC Symbol;Acc:VGNC:32748]
ENSBTAG00000026403	ENSBTAT00000005092	CREBBP	CREB binding protein [Source:VGNC Symbol;Acc:VGNC:27698]
ENSBTAG00000003915	ENSBTAT00000005109	LARP6	La ribonucleoprotein domain family member 6 [Source:VGNC Symbol;Acc:VGNC:30793]
ENSBTAG00000003947	ENSBTAT00000005153	SSBP4	single stranded DNA binding protein 4 [Source:VGNC Symbol;Acc:VGNC:50021]
ENSBTAG00000003946	ENSBTAT00000005154	NECAB3	N-terminal EF-hand calcium binding protein 3 [Source:VGNC Symbol;Acc:VGNC:31979]
ENSBTAG00000004014	ENSBTAT00000005240	FBLN2	fibulin 2 [Source:VGNC Symbol;Acc:VGNC:28882]
ENSBTAG00000004028	ENSBTAT00000005265	POLK	DNA polymerase kappa [Source:VGNC Symbol;Acc:VGNC:33126]
ENSBTAG00000004036	ENSBTAT00000005277	GJC1	gap junction protein gamma 1 [Source:VGNC Symbol;Acc:VGNC:29382]
ENSBTAG00000004110	ENSBTAT00000005370	ENSBTAG00000004110
ENSBTAG00000004124	ENSBTAT00000005398	CPOX	coproporphyrinogen oxidase [Source:VGNC Symbol;Acc:VGNC:27667]
ENSBTAG00000004129	ENSBTAT00000005406	CCL11	chemokine (C-C motif) ligand 11 [Source:NCBI gene;Acc:404072]
ENSBTAG00000004145	ENSBTAT00000005430	ANO4	anoctamin 4 [Source:VGNC Symbol;Acc:VGNC:25953]
ENSBTAG00000004177	ENSBTAT00000005473	TANC1	tetratricopeptide repeat, ankyrin repeat and coiled-coil containing 1 [Source:VGNC Symbol;Acc:VGNC:35591]
ENSBTAG00000004190	ENSBTAT00000005488	ARHGAP29	Rho GTPase activating protein 29 [Source:VGNC Symbol;Acc:VGNC:26087]
ENSBTAG00000004200	ENSBTAT00000005506	GTPBP3	GTP binding protein 3, mitochondrial [Source:VGNC Symbol;Acc:VGNC:49552]
ENSBTAG00000004207	ENSBTAT00000005511	CD93	CD93 molecule [Source:VGNC Symbol;Acc:VGNC:52749]
ENSBTAG00000004227	ENSBTAT00000005539	TBCK	TBC1 domain containing kinase [Source:VGNC Symbol;Acc:VGNC:35655]
ENSBTAG00000004283	ENSBTAT00000005615	PPFIBP1	PPFIA binding protein 1 [Source:VGNC Symbol;Acc:VGNC:33193]
ENSBTAG00000004305	ENSBTAT00000005642	RGS16	regulator of G protein signaling 16 [Source:VGNC Symbol;Acc:VGNC:33915]
ENSBTAG00000016512	ENSBTAT00000005682	TTC21B	tetratricopeptide repeat domain 21B [Source:VGNC Symbol;Acc:VGNC:36460]
ENSBTAG00000004356	ENSBTAT00000005698	ROBO4	roundabout guidance receptor 4 [Source:VGNC Symbol;Acc:VGNC:34081]
ENSBTAG00000004377	ENSBTAT00000005744	PHLDB3	pleckstrin homology like domain family B member 3 [Source:VGNC Symbol;Acc:VGNC:32839]
ENSBTAG00000004386	ENSBTAT00000005753	SOCS1	suppressor of cytokine signaling 1 [Source:VGNC Symbol;Acc:VGNC:35119]
ENSBTAG00000004411	ENSBTAT00000005784	CRISPLD1	cysteine rich secretory protein LCCL domain containing 1 [Source:VGNC Symbol;Acc:VGNC:27714]
ENSBTAG00000004421	ENSBTAT00000005795	CHST14	carbohydrate sulfotransferase 14 [Source:VGNC Symbol;Acc:VGNC:27342]
ENSBTAG00000025410	ENSBTAT00000005817	EGFL8	EGF like domain multiple 8 [Source:VGNC Symbol;Acc:VGNC:28365]
ENSBTAG00000004449	ENSBTAT00000005830	DGKE	diacylglycerol kinase epsilon [Source:VGNC Symbol;Acc:VGNC:28027]
ENSBTAG00000004459	ENSBTAT00000005845	TMEM45A	transmembrane protein 45A [Source:NCBI gene;Acc:509461]
ENSBTAG00000004468	ENSBTAT00000005865	BARX1	BARX homeobox 1 [Source:VGNC Symbol;Acc:VGNC:26423]
ENSBTAG00000004484	ENSBTAT00000005881	CEP83	centrosomal protein 83 [Source:VGNC Symbol;Acc:VGNC:27215]
ENSBTAG00000004494	ENSBTAT00000005893	B4GALNT1	beta-1,4-N-acetyl-galactosaminyltransferase 1 [Source:VGNC Symbol;Acc:VGNC:26385]
ENSBTAG00000004503	ENSBTAT00000005903	NPY	neuropeptide Y [Source:VGNC Symbol;Acc:VGNC:32222]
ENSBTAG00000025210	ENSBTAT00000005916	COL4A2	collagen type IV alpha 2 chain [Source:VGNC Symbol;Acc:VGNC:50082]
ENSBTAG00000004591	ENSBTAT00000006027	PLPPR5	phospholipid phosphatase related 5 [Source:VGNC Symbol;Acc:VGNC:55659]
ENSBTAG00000004613	ENSBTAT00000006052	CSGALNACT1	chondroitin sulfate N-acetylgalactosaminyltransferase 1 [Source:VGNC Symbol;Acc:VGNC:27759]
ENSBTAG00000004722	ENSBTAT00000006195	THUMPD2	THUMP domain containing 2 [Source:VGNC Symbol;Acc:VGNC:35854]
ENSBTAG00000004757	ENSBTAT00000006244	LTBP4	latent transforming growth factor beta binding protein 4 [Source:VGNC Symbol;Acc:VGNC:31074]
ENSBTAG00000004782	ENSBTAT00000006279	PTPRCAP	protein tyrosine phosphatase, receptor type C associated protein [Source:VGNC Symbol;Acc:VGNC:33547]
ENSBTAG00000004864	ENSBTAT00000006395	CEP89	centrosomal protein 89 [Source:VGNC Symbol;Acc:VGNC:27218]
ENSBTAG00000004870	ENSBTAT00000006404	GALNT2	polypeptide N-acetylgalactosaminyltransferase 2 [Source:VGNC Symbol;Acc:VGNC:29231]
ENSBTAG00000004906	ENSBTAT00000006455	CCNE2	cyclin E2 [Source:VGNC Symbol;Acc:VGNC:26967]
ENSBTAG00000004954	ENSBTAT00000006516	TOX	thymocyte selection associated high mobility group box [Source:VGNC Symbol;Acc:VGNC:36228]
ENSBTAG00000004965	ENSBTAT00000006535	NUP133	nucleoporin 133 [Source:VGNC Symbol;Acc:VGNC:32351]
ENSBTAG00000005015	ENSBTAT00000006601	SFXN3	sideroflexin 3 [Source:VGNC Symbol;Acc:VGNC:34532]
ENSBTAG00000005021	ENSBTAT00000006610	SEMA5A	semaphorin 5A [Source:VGNC Symbol;Acc:VGNC:34439]
ENSBTAG00000005028	ENSBTAT00000006619	HIRIP3	HIRA interacting protein 3 [Source:VGNC Symbol;Acc:VGNC:29862]
ENSBTAG00000005102	ENSBTAT00000006730	PHTF2	putative homeodomain transcription factor 2 [Source:VGNC Symbol;Acc:VGNC:32849]
ENSBTAG00000005154	ENSBTAT00000006789	APCDD1	APC down-regulated 1 [Source:VGNC Symbol;Acc:VGNC:26007]
ENSBTAG00000005164	ENSBTAT00000006807	GZMK	granzyme K [Source:VGNC Symbol;Acc:VGNC:29733]
ENSBTAG00000005165	ENSBTAT00000006810	CSGALNACT2	chondroitin sulfate N-acetylgalactosaminyltransferase 2 [Source:VGNC Symbol;Acc:VGNC:27760]
ENSBTAG00000005247	ENSBTAT00000006906	FRMD3	FERM domain containing 3 [Source:VGNC Symbol;Acc:VGNC:29113]
ENSBTAG00000043981	ENSBTAT00000006948	SBF2	SET binding factor 2 [Source:VGNC Symbol;Acc:VGNC:34306]
ENSBTAG00000005295	ENSBTAT00000006963	SLC35E1	solute carrier family 35 member E1 [Source:VGNC Symbol;Acc:VGNC:34830]
ENSBTAG00000005299	ENSBTAT00000006979	EDNRB	endothelin receptor type B [Source:VGNC Symbol;Acc:VGNC:28330]
ENSBTAG00000005351	ENSBTAT00000007033	RFXAP	regulatory factor X associated protein [Source:VGNC Symbol;Acc:VGNC:33901]
ENSBTAG00000005349	ENSBTAT00000007036	RPL27A	ribosomal protein L27a [Source:NCBI gene;Acc:404190]
ENSBTAG00000005353	ENSBTAT00000007041	DES	desmin [Source:VGNC Symbol;Acc:VGNC:28013]
ENSBTAG00000005356	ENSBTAT00000007048	ST5	suppression of tumorigenicity 5 [Source:VGNC Symbol;Acc:VGNC:35336]
ENSBTAG00000005377	ENSBTAT00000007076	SOSTDC1	sclerostin domain containing 1 [Source:VGNC Symbol;Acc:VGNC:35136]
ENSBTAG00000005379	ENSBTAT00000007078	SLC41A1	solute carrier family 41 member 1 [Source:VGNC Symbol;Acc:VGNC:34873]
ENSBTAG00000005439	ENSBTAT00000007157	FAM102B	family with sequence similarity 102 member B [Source:VGNC Symbol;Acc:VGNC:54425]
ENSBTAG00000005474	ENSBTAT00000007201	CREB1	cAMP responsive element binding protein 1 [Source:VGNC Symbol;Acc:VGNC:27692]
ENSBTAG00000005534	ENSBTAT00000007278	ENO3	enolase 3 [Source:VGNC Symbol;Acc:VGNC:28498]
ENSBTAG00000005565	ENSBTAT00000007315	CLN6	CLN6 transmembrane ER protein [Source:VGNC Symbol;Acc:VGNC:27453]
ENSBTAG00000005587	ENSBTAT00000007339	SKIV2L	helicase SKI2W [Source:NCBI gene;Acc:100139548]
ENSBTAG00000005676	ENSBTAT00000007456	EHMT2	euchromatic histone lysine methyltransferase 2 [Source:VGNC Symbol;Acc:VGNC:50609]
ENSBTAG00000005710	ENSBTAT00000007501	NCAM1	neural cell adhesion molecule 1 [Source:VGNC Symbol;Acc:VGNC:31898]
ENSBTAG00000005716	ENSBTAT00000007515	CRABP2	cellular retinoic acid binding protein 2 [Source:VGNC Symbol;Acc:VGNC:27686]
ENSBTAG00000005762	ENSBTAT00000007573	LYNX1	Ly6/neurotoxin 1 [Source:NCBI gene;Acc:516158]
ENSBTAG00000005785	ENSBTAT00000007607	DPY19L1	dpy-19 like C-mannosyltransferase 1 [Source:VGNC Symbol;Acc:VGNC:28192]
ENSBTAG00000005799	ENSBTAT00000007626	KIRREL1	kirre like nephrin family adhesion molecule 1 [Source:VGNC Symbol;Acc:VGNC:30614]
ENSBTAG00000005934	ENSBTAT00000007792	TTYH3	tweety family member 3 [Source:VGNC Symbol;Acc:VGNC:36502]
ENSBTAG00000005945	ENSBTAT00000007803	NXPE4	neurexophilin and PC-esterase domain family, member 4 [Source:NCBI gene;Acc:515648]
ENSBTAG00000005960	ENSBTAT00000007823	EPB41L2	erythrocyte membrane protein band 4.1 like 2 [Source:VGNC Symbol;Acc:VGNC:28521]
ENSBTAG00000005984	ENSBTAT00000007855	DAAM1	dishevelled associated activator of morphogenesis 1 [Source:VGNC Symbol;Acc:VGNC:27862]
ENSBTAG00000006027	ENSBTAT00000007921	USP34	ubiquitin specific peptidase 34 [Source:VGNC Symbol;Acc:VGNC:36724]
ENSBTAG00000006155	ENSBTAT00000008096	CCRL2	C-C motif chemokine receptor like 2 [Source:VGNC Symbol;Acc:VGNC:26990]
ENSBTAG00000006193	ENSBTAT00000008135	IRAK2	interleukin 1 receptor associated kinase 2 [Source:VGNC Symbol;Acc:VGNC:30266]
ENSBTAG00000006209	ENSBTAT00000008154	EXT1	exostosin glycosyltransferase 1 [Source:VGNC Symbol;Acc:VGNC:28665]
ENSBTAG00000006213	ENSBTAT00000008157	ENSBTAG00000006213
ENSBTAG00000006214	ENSBTAT00000008159	LOXL2	lysyl oxidase like 2 [Source:VGNC Symbol;Acc:VGNC:30953]
ENSBTAG00000006222	ENSBTAT00000008169	TFDP2	transcription factor Dp-2 [Source:VGNC Symbol;Acc:VGNC:35786]
ENSBTAG00000006253	ENSBTAT00000008207	FLNC	filamin C [Source:VGNC Symbol;Acc:VGNC:29035]
ENSBTAG00000006262	ENSBTAT00000008216	LIMS2	LIM zinc finger domain containing 2 [Source:VGNC Symbol;Acc:VGNC:30891]
ENSBTAG00000006322	ENSBTAT00000008297	DENND5A	DENN domain containing 5A [Source:VGNC Symbol;Acc:VGNC:54864]
ENSBTAG00000006349	ENSBTAT00000008330	EXTL1	exostosin like glycosyltransferase 1 [Source:VGNC Symbol;Acc:VGNC:28667]
ENSBTAG00000034693	ENSBTAT00000008338	SYT1	synaptotagmin 1 [Source:VGNC Symbol;Acc:VGNC:35535]
ENSBTAG00000006432	ENSBTAT00000008433	KCNE4	potassium voltage-gated channel subfamily E regulatory subunit 4 [Source:VGNC Symbol;Acc:VGNC:30439]
ENSBTAG00000006434	ENSBTAT00000008434	SYNPO2	synaptopodin 2 [Source:VGNC Symbol;Acc:VGNC:35531]
ENSBTAG00000006439	ENSBTAT00000008444	DOCK11	dedicator of cytokinesis 11 [Source:VGNC Symbol;Acc:VGNC:28156]
ENSBTAG00000006466	ENSBTAT00000008479	CD53	CD53 molecule [Source:VGNC Symbol;Acc:VGNC:27039]
ENSBTAG00000004631	ENSBTAT00000008528	KIAA0586	KIAA0586 [Source:VGNC Symbol;Acc:VGNC:30554]
ENSBTAG00000006517	ENSBTAT00000008544	DRG2	developmentally regulated GTP binding protein 2 [Source:VGNC Symbol;Acc:VGNC:28209]
ENSBTAG00000006529	ENSBTAT00000008576	PDSS1	decaprenyl diphosphate synthase subunit 1 [Source:VGNC Symbol;Acc:VGNC:32719]
ENSBTAG00000006618	ENSBTAT00000008682	HLF	HLF transcription factor, PAR bZIP family member [Source:VGNC Symbol;Acc:VGNC:50275]
ENSBTAG00000006667	ENSBTAT00000008765	EPB41	erythrocyte membrane protein band 4.1 [Source:VGNC Symbol;Acc:VGNC:28519]
ENSBTAG00000006720	ENSBTAT00000008837	GJA5	gap junction protein alpha 5 [Source:VGNC Symbol;Acc:VGNC:29374]
ENSBTAG00000006757	ENSBTAT00000008890	CA11	carbonic anhydrase 11 [Source:VGNC Symbol;Acc:VGNC:26649]
ENSBTAG00000006851	ENSBTAT00000008997	ENSBTAG00000006851	C-type lectin domain family 2 member D11 [Source:NCBI gene;Acc:617565]
ENSBTAG00000006862	ENSBTAT00000009013	MEIS3	Meis homeobox 3 [Source:VGNC Symbol;Acc:VGNC:52205]
ENSBTAG00000012026	ENSBTAT00000009016	ENSBTAG00000012026	C-type lectin domain family 2 member H [Source:NCBI gene;Acc:784451]
ENSBTAG00000006925	ENSBTAT00000009094	CENPL	centromere protein L [Source:VGNC Symbol;Acc:VGNC:27180]
ENSBTAG00000006933	ENSBTAT00000009104	PPP1R10	protein phosphatase 1 regulatory subunit 10 [Source:VGNC Symbol;Acc:VGNC:33221]
ENSBTAG00000006960	ENSBTAT00000009148	DHX16	DEAH-box helicase 16 [Source:VGNC Symbol;Acc:VGNC:28049]
ENSBTAG00000007071	ENSBTAT00000009296	RAI14	retinoic acid induced 14 [Source:VGNC Symbol;Acc:VGNC:33696]
ENSBTAG00000007129	ENSBTAT00000009387	MRVI1	murine retrovirus integration site 1 homolog [Source:NCBI gene;Acc:281918]
ENSBTAG00000007244	ENSBTAT00000009531	NID1	nidogen 1 [Source:VGNC Symbol;Acc:VGNC:55991]
ENSBTAG00000007246	ENSBTAT00000009534	TMEM204	transmembrane protein 204 [Source:VGNC Symbol;Acc:VGNC:36026]
ENSBTAG00000007275	ENSBTAT00000009568	TREM2	triggering receptor expressed on myeloid cells 2 [Source:VGNC Symbol;Acc:VGNC:36299]
ENSBTAG00000007300	ENSBTAT00000009604	FHL3	four and a half LIM domains 3 [Source:VGNC Symbol;Acc:VGNC:29001]
ENSBTAG00000007320	ENSBTAT00000009628	PI4KB	phosphatidylinositol 4-kinase beta [Source:VGNC Symbol;Acc:VGNC:32854]
ENSBTAG00000012817	ENSBTAT00000009631	JAG1	jagged canonical Notch ligand 1 [Source:VGNC Symbol;Acc:VGNC:30361]
ENSBTAG00000016520	ENSBTAT00000009636	ENSBTAG00000016520	tryptase-2-like [Source:NCBI gene;Acc:786948]
ENSBTAG00000007336	ENSBTAT00000009651	HCST	hematopoietic cell signal transducer [Source:VGNC Symbol;Acc:VGNC:29783]
ENSBTAG00000011400	ENSBTAT00000009661	DBN1	drebrin 1 [Source:VGNC Symbol;Acc:VGNC:27890]
ENSBTAG00000011400	ENSBTAT00000009662	DBN1	drebrin 1 [Source:VGNC Symbol;Acc:VGNC:27890]
ENSBTAG00000007357	ENSBTAT00000009678	CHSY1	chondroitin sulfate synthase 1 [Source:VGNC Symbol;Acc:VGNC:27350]
ENSBTAG00000007362	ENSBTAT00000009683	XPC	XPC complex subunit, DNA damage recognition and repair factor [Source:VGNC Symbol;Acc:VGNC:36993]
ENSBTAG00000007369	ENSBTAT00000009697	PDLIM2	PDZ and LIM domain 2 [Source:VGNC Symbol;Acc:VGNC:32708]
ENSBTAG00000007374	ENSBTAT00000009698	LHFPL2	LHFPL tetraspan subfamily member 2 [Source:VGNC Symbol;Acc:VGNC:30865]
ENSBTAG00000007384	ENSBTAT00000009708	CYTH3	cytohesin 3 [Source:VGNC Symbol;Acc:VGNC:58371]
ENSBTAG00000007393	ENSBTAT00000009719	RND2	Rho family GTPase 2 [Source:VGNC Symbol;Acc:VGNC:34005]
ENSBTAG00000007423	ENSBTAT00000009759	TNFRSF11B	TNF receptor superfamily member 11b [Source:VGNC Symbol;Acc:VGNC:36161]
ENSBTAG00000007421	ENSBTAT00000009760	CDH5	cadherin 5 [Source:NCBI gene;Acc:414735]
ENSBTAG00000007446	ENSBTAT00000009796	NGF	nerve growth factor [Source:VGNC Symbol;Acc:VGNC:32061]
ENSBTAG00000007460	ENSBTAT00000009814	RAB11FIP2	RAB11 family interacting protein 2 [Source:VGNC Symbol;Acc:VGNC:33617]
ENSBTAG00000007523	ENSBTAT00000009899	STX4	syntaxin 4 [Source:VGNC Symbol;Acc:VGNC:35440]
ENSBTAG00000007550	ENSBTAT00000009935	OLFM2	olfactomedin 2 [Source:VGNC Symbol;Acc:VGNC:32418]
ENSBTAG00000007566	ENSBTAT00000009955	CEP170	centrosomal protein 170 [Source:VGNC Symbol;Acc:VGNC:27197]
ENSBTAG00000007611	ENSBTAT00000010006	NRIP2	nuclear receptor interacting protein 2 [Source:NCBI gene;Acc:614457]
ENSBTAG00000007652	ENSBTAT00000010067	RFTN2	raftlin family member 2 [Source:VGNC Symbol;Acc:VGNC:33892]
ENSBTAG00000007654	ENSBTAT00000010069	CHST7	carbohydrate sulfotransferase 7 [Source:VGNC Symbol;Acc:VGNC:27347]
ENSBTAG00000007657	ENSBTAT00000010075	SCARA3	scavenger receptor class A member 3 [Source:VGNC Symbol;Acc:VGNC:34322]
ENSBTAG00000007698	ENSBTAT00000010124	TMEM59L	transmembrane protein 59 like [Source:VGNC Symbol;Acc:VGNC:36100]
ENSBTAG00000007702	ENSBTAT00000010127	RPP38	ribonuclease P/MRP subunit p38 [Source:VGNC Symbol;Acc:VGNC:34124]
ENSBTAG00000007756	ENSBTAT00000010195	TFPT	TCF3 fusion partner [Source:VGNC Symbol;Acc:VGNC:35795]
ENSBTAG00000007779	ENSBTAT00000010228	GTF3C3	general transcription factor IIIC subunit 3 [Source:VGNC Symbol;Acc:VGNC:29704]
ENSBTAG00000007850	ENSBTAT00000010330	ITIH4	inter-alpha-trypsin inhibitor heavy chain family member 4 [Source:VGNC Symbol;Acc:VGNC:30336]
ENSBTAG00000007863	ENSBTAT00000010348	GLS	glutaminase [Source:VGNC Symbol;Acc:VGNC:29419]
ENSBTAG00000007881	ENSBTAT00000010366	IFIT1	interferon-induced protein with tetratricopeptide repeats 1 [Source:NCBI gene;Acc:100139670]
ENSBTAG00000040392	ENSBTAT00000010394	MGC139164	uncharacterized LOC509649 [Source:NCBI gene;Acc:509649]
ENSBTAG00000007921	ENSBTAT00000010415	DAPP1	dual adaptor of phosphotyrosine and 3-phosphoinositides 1 [Source:VGNC Symbol;Acc:VGNC:27880]
ENSBTAG00000007953	ENSBTAT00000010457	FBXW7	F-box and WD repeat domain containing 7 [Source:VGNC Symbol;Acc:VGNC:28926]
ENSBTAG00000008021	ENSBTAT00000010544	ENSBTAG00000008021	bone marrow stromal antigen 2-like [Source:NCBI gene;Acc:112441507]
ENSBTAG00000008026	ENSBTAT00000010554	OXT	oxytocin/neurophysin I prepropeptide [Source:VGNC Symbol;Acc:VGNC:32515]
ENSBTAG00000008096	ENSBTAT00000010649	EDN1	endothelin 1 [Source:VGNC Symbol;Acc:VGNC:28327]
ENSBTAG00000008097	ENSBTAT00000010650	WNT2	Wnt family member 2 [Source:VGNC Symbol;Acc:VGNC:36957]
ENSBTAG00000008112	ENSBTAT00000010673	SHPRH	SNF2 histone linker PHD RING helicase [Source:VGNC Symbol;Acc:VGNC:50618]
ENSBTAG00000008121	ENSBTAT00000010680	RSPO3	R-spondin 3 [Source:NCBI gene;Acc:534650]
ENSBTAG00000008142	ENSBTAT00000010703	IFIH1	interferon induced with helicase C domain 1 [Source:VGNC Symbol;Acc:VGNC:30048]
ENSBTAG00000008255	ENSBTAT00000010865	QRFPR	pyroglutamylated RFamide peptide receptor [Source:VGNC Symbol;Acc:VGNC:33601]
ENSBTAG00000008271	ENSBTAT00000010884	MEDAG	mesenteric estrogen dependent adipogenesis [Source:VGNC Symbol;Acc:VGNC:31371]
ENSBTAG00000008283	ENSBTAT00000010899	FLI1	Fli-1 proto-oncogene, ETS transcription factor [Source:VGNC Symbol;Acc:VGNC:29031]
ENSBTAG00000008291	ENSBTAT00000010911	PROCR	protein C receptor [Source:VGNC Symbol;Acc:VGNC:33359]
ENSBTAG00000008300	ENSBTAT00000010926	FN1	fibronectin 1 [Source:VGNC Symbol;Acc:VGNC:29056]
ENSBTAG00000008341	ENSBTAT00000010988	ARSB	arylsulfatase B [Source:VGNC Symbol;Acc:VGNC:26176]
ENSBTAG00000008355	ENSBTAT00000011004	CPSF1	cleavage and polyadenylation specific factor 1 [Source:VGNC Symbol;Acc:VGNC:27670]
ENSBTAG00000008369	ENSBTAT00000011015	RBM8A	RNA binding motif protein 8A [Source:VGNC Symbol;Acc:VGNC:33808]
ENSBTAG00000000874	ENSBTAT00000011029	CAST	calpastatin [Source:VGNC Symbol;Acc:VGNC:26790]
ENSBTAG00000008409	ENSBTAT00000011066	MYC	MYC proto-oncogene, bHLH transcription factor [Source:VGNC Symbol;Acc:VGNC:31784]
ENSBTAG00000008411	ENSBTAT00000011069	PLEKHO2	pleckstrin homology domain containing O2 [Source:NCBI gene;Acc:613696]
ENSBTAG00000008419	ENSBTAT00000011077	PDE2A	phosphodiesterase 2A [Source:VGNC Symbol;Acc:VGNC:32674]
ENSBTAG00000008470	ENSBTAT00000011147	MPHOSPH9	M-phase phosphoprotein 9 [Source:VGNC Symbol;Acc:VGNC:31576]
ENSBTAG00000008539	ENSBTAT00000011255	ENHO	energy homeostasis associated [Source:VGNC Symbol;Acc:VGNC:28494]
ENSBTAG00000008551	ENSBTAT00000011273	TUSC1	tumor suppressor candidate 1 [Source:NCBI gene;Acc:539580]
ENSBTAG00000008562	ENSBTAT00000011287	POGLUT1	protein O-glucosyltransferase 1 [Source:VGNC Symbol;Acc:VGNC:33108]
ENSBTAG00000008596	ENSBTAT00000011340	PRICKLE1	prickle planar cell polarity protein 1 [Source:VGNC Symbol;Acc:VGNC:33315]
ENSBTAG00000008682	ENSBTAT00000011445	TLR3	toll like receptor 3 [Source:VGNC Symbol;Acc:VGNC:52833]
ENSBTAG00000008688	ENSBTAT00000011453	HEYL	hes related family bHLH transcription factor with YRPW motif like [Source:VGNC Symbol;Acc:VGNC:29830]
ENSBTAG00000008699	ENSBTAT00000011464	FEM1C	fem-1 homolog C [Source:VGNC Symbol;Acc:VGNC:28946]
ENSBTAG00000008764	ENSBTAT00000011544	SMYD5	SMYD family member 5 [Source:VGNC Symbol;Acc:VGNC:35046]
ENSBTAG00000008807	ENSBTAT00000011600	FBXL22	F-box and leucine rich repeat protein 22 [Source:NCBI gene;Acc:513821]
ENSBTAG00000008817	ENSBTAT00000011612	LAMA4	laminin subunit alpha 4 [Source:VGNC Symbol;Acc:VGNC:52792]
ENSBTAG00000009049	ENSBTAT00000011922	ENSBTAG00000009049	uncharacterized LOC507581 [Source:NCBI gene;Acc:507581]
ENSBTAG00000009051	ENSBTAT00000011924	MMP19	matrix metallopeptidase 19 [Source:VGNC Symbol;Acc:VGNC:31523]
ENSBTAG00000009086	ENSBTAT00000011978	LOXL1	lysyl oxidase like 1 [Source:VGNC Symbol;Acc:VGNC:30952]
ENSBTAG00000009112	ENSBTAT00000012010	TRAM2	translocation associated membrane protein 2 [Source:VGNC Symbol;Acc:VGNC:54242]
ENSBTAG00000009124	ENSBTAT00000012027	FEZ1	fasciculation and elongation protein zeta 1 [Source:VGNC Symbol;Acc:VGNC:28957]
ENSBTAG00000009125	ENSBTAT00000012030	ALDH1A3	aldehyde dehydrogenase 1 family member A3 [Source:VGNC Symbol;Acc:VGNC:59168]
ENSBTAG00000009156	ENSBTAT00000012064	CAMK2N1	calcium/calmodulin dependent protein kinase II inhibitor 1 [Source:VGNC Symbol;Acc:VGNC:26723]
ENSBTAG00000009175	ENSBTAT00000012092	RPS6KB2	ribosomal protein S6 kinase B2 [Source:VGNC Symbol;Acc:VGNC:34147]
ENSBTAG00000009206	ENSBTAT00000012128	FOXS1	forkhead box S1 [Source:VGNC Symbol;Acc:VGNC:29108]
ENSBTAG00000009216	ENSBTAT00000012146	HVCN1	hydrogen voltage gated channel 1 [Source:VGNC Symbol;Acc:VGNC:30010]
ENSBTAG00000009282	ENSBTAT00000012232	PORCN	porcupine O-acyltransferase [Source:VGNC Symbol;Acc:VGNC:33170]
ENSBTAG00000009405	ENSBTAT00000012378	TRPC4	transient receptor potential cation channel subfamily C member 4 [Source:VGNC Symbol;Acc:VGNC:36383]
ENSBTAG00000009451	ENSBTAT00000012436	JDP2	Jun dimerization protein 2 [Source:VGNC Symbol;Acc:VGNC:30374]
ENSBTAG00000009476	ENSBTAT00000012474	VEGFD	vascular endothelial growth factor D [Source:VGNC Symbol;Acc:VGNC:36786]
ENSBTAG00000009477	ENSBTAT00000012475	PIR	pirin [Source:VGNC Symbol;Acc:VGNC:32915]
ENSBTAG00000009507	ENSBTAT00000012510	PHETA2	PH domain containing endocytic trafficking adaptor 2 [Source:VGNC Symbol;Acc:VGNC:28715]
ENSBTAG00000009510	ENSBTAT00000012514	ADRA2B	adrenoceptor alpha 2B [Source:VGNC Symbol;Acc:VGNC:25696]
ENSBTAG00000009513	ENSBTAT00000012519	TGFBI	transforming growth factor beta induced [Source:VGNC Symbol;Acc:VGNC:52886]
ENSBTAG00000009576	ENSBTAT00000012594	PACSIN3	protein kinase C and casein kinase substrate in neurons 3 [Source:VGNC Symbol;Acc:VGNC:32544]
ENSBTAG00000009578	ENSBTAT00000012605	PTK2	protein tyrosine kinase 2 [Source:VGNC Symbol;Acc:VGNC:33518]
ENSBTAG00000009611	ENSBTAT00000012652	PHF21A	PHD finger protein 21A [Source:VGNC Symbol;Acc:VGNC:32821]
ENSBTAG00000009655	ENSBTAT00000012722	TNS3	tensin 3 [Source:VGNC Symbol;Acc:VGNC:36209]
ENSBTAG00000009677	ENSBTAT00000012765	PARP10	poly(ADP-ribose) polymerase family member 10 [Source:NCBI gene;Acc:510991]
ENSBTAG00000009717	ENSBTAT00000012815	FGL2	fibrinogen like 2 [Source:VGNC Symbol;Acc:VGNC:28993]
ENSBTAG00000009719	ENSBTAT00000012820	CALHM2	calcium homeostasis modulator family member 2 [Source:VGNC Symbol;Acc:VGNC:26708]
ENSBTAG00000009737	ENSBTAT00000012836	LTC4S	leukotriene C4 synthase [Source:VGNC Symbol;Acc:VGNC:31076]
ENSBTAG00000009768	ENSBTAT00000012884	IFIT3	interferon induced protein with tetratricopeptide repeats 3 [Source:VGNC Symbol;Acc:VGNC:30050]
ENSBTAG00000009806	ENSBTAT00000012932	INVS	inversin [Source:VGNC Symbol;Acc:VGNC:30236]
ENSBTAG00000009905	ENSBTAT00000013080	NFYA	nuclear transcription factor Y subunit alpha [Source:VGNC Symbol;Acc:VGNC:32055]
ENSBTAG00000009961	ENSBTAT00000013136	E4F1	E4F transcription factor 1 [Source:VGNC Symbol;Acc:VGNC:28293]
ENSBTAG00000009998	ENSBTAT00000013186	GALNT16	polypeptide N-acetylgalactosaminyltransferase 16 [Source:VGNC Symbol;Acc:VGNC:29229]
ENSBTAG00000010029	ENSBTAT00000013237	ERC2	ELKS/RAB6-interacting/CAST family member 2 [Source:VGNC Symbol;Acc:VGNC:28567]
ENSBTAG00000030529	ENSBTAT00000013264	FAM53C	family with sequence similarity 53 member C [Source:VGNC Symbol;Acc:VGNC:28821]
ENSBTAG00000010082	ENSBTAT00000013292	COL15A1	collagen type XV alpha 1 chain [Source:VGNC Symbol;Acc:VGNC:27556]
ENSBTAG00000010152	ENSBTAT00000013398	MID1	midline 1 [Source:VGNC Symbol;Acc:VGNC:31464]
ENSBTAG00000010155	ENSBTAT00000013399	ENSBTAG00000010155	regakine 1 [Source:NCBI gene;Acc:504773]
ENSBTAG00000015670	ENSBTAT00000013449	PAK3	p21 (RAC1) activated kinase 3 [Source:VGNC Symbol;Acc:VGNC:53659]
ENSBTAG00000010324	ENSBTAT00000013635	GTPBP1	GTP binding protein 1 [Source:VGNC Symbol;Acc:VGNC:29708]
ENSBTAG00000010343	ENSBTAT00000013656	C1QTNF7	C1q and TNF related 7 [Source:VGNC Symbol;Acc:VGNC:26627]
ENSBTAG00000010344	ENSBTAT00000013658	SLC16A14	solute carrier family 16 member 14 [Source:VGNC Symbol;Acc:VGNC:34688]
ENSBTAG00000010389	ENSBTAT00000013713	STBD1	starch binding domain 1 [Source:VGNC Symbol;Acc:VGNC:35376]
ENSBTAG00000017826	ENSBTAT00000013719	SCLY	selenocysteine lyase [Source:VGNC Symbol;Acc:VGNC:55677]
ENSBTAG00000010447	ENSBTAT00000013787	LSP1	lymphocyte specific protein 1 [Source:VGNC Symbol;Acc:VGNC:31063]
ENSBTAG00000010541	ENSBTAT00000013938	ZNF346	zinc finger protein 346 [Source:VGNC Symbol;Acc:VGNC:37254]
ENSBTAG00000010562	ENSBTAT00000013963	CD34	CD34 molecule [Source:VGNC Symbol;Acc:VGNC:27025]
ENSBTAG00000010578	ENSBTAT00000013986	IL17B	interleukin 17B [Source:VGNC Symbol;Acc:VGNC:30118]
ENSBTAG00000010579	ENSBTAT00000013988	ACADL	acyl-CoA dehydrogenase long chain [Source:VGNC Symbol;Acc:VGNC:25523]
ENSBTAG00000010582	ENSBTAT00000013992	BRD3	bromodomain containing 3 [Source:VGNC Symbol;Acc:VGNC:26558]
ENSBTAG00000010630	ENSBTAT00000014052	ABHD18	abhydrolase domain containing 18 [Source:VGNC Symbol;Acc:VGNC:25499]
ENSBTAG00000010634	ENSBTAT00000014058	NDNF	neuron derived neurotrophic factor [Source:VGNC Symbol;Acc:VGNC:31937]
ENSBTAG00000010637	ENSBTAT00000014061	ARSG	arylsulfatase G [Source:VGNC Symbol;Acc:VGNC:55034]
ENSBTAG00000010641	ENSBTAT00000014064	APH1B	aph-1 homolog B, gamma-secretase subunit [Source:VGNC Symbol;Acc:VGNC:26014]
ENSBTAG00000010719	ENSBTAT00000014193	ANGPTL1	angiopoietin like 1 [Source:VGNC Symbol;Acc:VGNC:25890]
ENSBTAG00000010745	ENSBTAT00000014236	THRA	thyroid hormone receptor alpha [Source:VGNC Symbol;Acc:VGNC:35845]
ENSBTAG00000010815	ENSBTAT00000014336	CAMKK2	calcium/calmodulin dependent protein kinase kinase 2 [Source:VGNC Symbol;Acc:VGNC:26726]
ENSBTAG00000024888	ENSBTAT00000014479	PDE5A	phosphodiesterase 5A [Source:VGNC Symbol;Acc:VGNC:32678]
ENSBTAG00000010907	ENSBTAT00000014486	PPP1R1A	protein phosphatase 1 regulatory inhibitor subunit 1A [Source:VGNC Symbol;Acc:VGNC:54472]
ENSBTAG00000010928	ENSBTAT00000014517	CSRNP2	cysteine and serine rich nuclear protein 2 [Source:VGNC Symbol;Acc:VGNC:55043]
ENSBTAG00000011001	ENSBTAT00000014608	ERG	ETS transcription factor ERG [Source:VGNC Symbol;Acc:VGNC:50174]
ENSBTAG00000011017	ENSBTAT00000014635	ABI2	abl interactor 2 [Source:VGNC Symbol;Acc:VGNC:25506]
ENSBTAG00000011028	ENSBTAT00000014650	ABCB7	ATP binding cassette subfamily B member 7 [Source:VGNC Symbol;Acc:VGNC:25465]
ENSBTAG00000011034	ENSBTAT00000014656	ANGPT2	angiopoietin 2 [Source:VGNC Symbol;Acc:VGNC:25888]
ENSBTAG00000011139	ENSBTAT00000014794	BCHE	butyrylcholinesterase [Source:VGNC Symbol;Acc:VGNC:26443]
ENSBTAG00000011146	ENSBTAT00000014802	RAB8B	RAB8B, member RAS oncogene family [Source:VGNC Symbol;Acc:VGNC:33663]
ENSBTAG00000011154	ENSBTAT00000014810	SDC1	syndecan 1 [Source:VGNC Symbol;Acc:VGNC:34378]
ENSBTAG00000011209	ENSBTAT00000014885	SYT11	synaptotagmin 11 [Source:VGNC Symbol;Acc:VGNC:35537]
ENSBTAG00000011274	ENSBTAT00000014978	ENO2	enolase 2 [Source:VGNC Symbol;Acc:VGNC:28497]
ENSBTAG00000011277	ENSBTAT00000014983	FAM133A	family with sequence similarity 133 member A [Source:VGNC Symbol;Acc:VGNC:54428]
ENSBTAG00000034182	ENSBTAT00000015004	ENSBTAG00000034182	tubulin alpha-1 chain [Source:NCBI gene;Acc:782966]
ENSBTAG00000008612	ENSBTAT00000015014	C1R	complement C1r [Source:VGNC Symbol;Acc:VGNC:56194]
ENSBTAG00000011313	ENSBTAT00000015037	CASP8AP2	caspase 8 associated protein 2 [Source:VGNC Symbol;Acc:VGNC:26785]
ENSBTAG00000011324	ENSBTAT00000015049	EMILIN1	elastin microfibril interfacer 1 [Source:VGNC Symbol;Acc:VGNC:28473]
ENSBTAG00000011344	ENSBTAT00000015075	TMEM110	transmembrane protein 110 [Source:NCBI gene;Acc:538654]
ENSBTAG00000011434	ENSBTAT00000015204	NPR2	natriuretic peptide receptor 2 [Source:NCBI gene;Acc:281357]
ENSBTAG00000011454	ENSBTAT00000015220	FKBP10	FKBP prolyl isomerase 10 [Source:VGNC Symbol;Acc:VGNC:29017]
ENSBTAG00000011518	ENSBTAT00000015305	RARB	retinoic acid receptor beta [Source:VGNC Symbol;Acc:VGNC:58402]
ENSBTAG00000011534	ENSBTAT00000015322	RAMP1	receptor activity modifying protein 1 [Source:VGNC Symbol;Acc:VGNC:55666]
ENSBTAG00000011543	ENSBTAT00000015337	PDCD1	programmed cell death 1 [Source:VGNC Symbol;Acc:VGNC:32657]
ENSBTAG00000011573	ENSBTAT00000015375	ENPP6	ectonucleotide pyrophosphatase/phosphodiesterase 6 [Source:VGNC Symbol;Acc:VGNC:28507]
ENSBTAG00000011578	ENSBTAT00000015381	CD44	CD44 molecule [Source:VGNC Symbol;Acc:VGNC:54629]
ENSBTAG00000011584	ENSBTAT00000015389	CHST2	carbohydrate sulfotransferase 2 [Source:VGNC Symbol;Acc:VGNC:27344]
ENSBTAG00000011619	ENSBTAT00000015431	RASIP1	Ras interacting protein 1 [Source:VGNC Symbol;Acc:VGNC:33751]
ENSBTAG00000011628	ENSBTAT00000015445	EGFR	epidermal growth factor receptor [Source:VGNC Symbol;Acc:VGNC:28366]
ENSBTAG00000011643	ENSBTAT00000015471	SOS1	SOS Ras/Rac guanine nucleotide exchange factor 1 [Source:VGNC Symbol;Acc:VGNC:35134]
ENSBTAG00000011662	ENSBTAT00000015485	SOX18	SRY-box 18 [Source:VGNC Symbol;Acc:VGNC:35145]
ENSBTAG00000011698	ENSBTAT00000015532	TYK2	tyrosine kinase 2 [Source:VGNC Symbol;Acc:VGNC:36548]
ENSBTAG00000011730	ENSBTAT00000015579	TCAP	titin-cap [Source:VGNC Symbol;Acc:VGNC:35678]
ENSBTAG00000015185	ENSBTAT00000015595	MRGPRF	MAS related GPR family member F [Source:VGNC Symbol;Acc:VGNC:31603]
ENSBTAG00000011802	ENSBTAT00000015668	COL6A1	collagen type VI alpha 1 chain [Source:VGNC Symbol;Acc:VGNC:27570]
ENSBTAG00000011810	ENSBTAT00000015677	ANGPTL2	angiopoietin like 2 [Source:VGNC Symbol;Acc:VGNC:25891]
ENSBTAG00000011854	ENSBTAT00000015740	SLC38A5	solute carrier family 38 member 5 [Source:VGNC Symbol;Acc:VGNC:34852]
ENSBTAG00000011864	ENSBTAT00000015746	RGMB	repulsive guidance molecule BMP co-receptor b [Source:VGNC Symbol;Acc:VGNC:55306]
ENSBTAG00000011894	ENSBTAT00000015778	C22H3orf62	chromosome 22 C3orf62 homolog [Source:VGNC Symbol;Acc:VGNC:49185]
ENSBTAG00000011908	ENSBTAT00000015799	CPQ	carboxypeptidase Q [Source:VGNC Symbol;Acc:VGNC:27668]
ENSBTAG00000011966	ENSBTAT00000015881	LAMC1	laminin subunit gamma 1 [Source:VGNC Symbol;Acc:VGNC:50206]
ENSBTAG00000011986	ENSBTAT00000015905	PLSCR4	phospholipid scramblase 4 [Source:VGNC Symbol;Acc:VGNC:33053]
ENSBTAG00000034147	ENSBTAT00000015933	OLFML2B	olfactomedin like 2B [Source:VGNC Symbol;Acc:VGNC:32423]
ENSBTAG00000012100	ENSBTAT00000016060	PDE1A	phosphodiesterase 1A [Source:VGNC Symbol;Acc:VGNC:32671]
ENSBTAG00000012137	ENSBTAT00000016103	NTN1	netrin 1 [Source:VGNC Symbol;Acc:VGNC:32304]
ENSBTAG00000012139	ENSBTAT00000016104	SIX1	SIX homeobox 1 [Source:VGNC Symbol;Acc:VGNC:54483]
ENSBTAG00000012164	ENSBTAT00000016137	CP	ceruloplasmin [Source:VGNC Symbol;Acc:VGNC:27641]
ENSBTAG00000012197	ENSBTAT00000016176	AP5Z1	adaptor related protein complex 5 subunit zeta 1 [Source:VGNC Symbol;Acc:VGNC:25998]
ENSBTAG00000012205	ENSBTAT00000016188	CPT1C	carnitine palmitoyltransferase 1C [Source:VGNC Symbol;Acc:VGNC:27678]
ENSBTAG00000012216	ENSBTAT00000016202	MLKL	mixed lineage kinase domain like pseudokinase [Source:VGNC Symbol;Acc:VGNC:31500]
ENSBTAG00000012265	ENSBTAT00000016273	VWF	von Willebrand factor [Source:VGNC Symbol;Acc:VGNC:36860]
ENSBTAG00000012274	ENSBTAT00000016302	CIZ1	CDKN1A interacting zinc finger protein 1 [Source:VGNC Symbol;Acc:VGNC:27379]
ENSBTAG00000014269	ENSBTAT00000016321	SCARB1	scavenger receptor class B member 1 [Source:VGNC Symbol;Acc:VGNC:34324]
ENSBTAG00000012322	ENSBTAT00000016348	INKA1	inka box actin regulator 1 [Source:VGNC Symbol;Acc:VGNC:28790]
ENSBTAG00000012335	ENSBTAT00000016365	UBA7	ubiquitin like modifier activating enzyme 7 [Source:VGNC Symbol;Acc:VGNC:36566]
ENSBTAG00000012352	ENSBTAT00000016388	PARP16	poly(ADP-ribose) polymerase family member 16 [Source:VGNC Symbol;Acc:VGNC:53576]
ENSBTAG00000012351	ENSBTAT00000016391	ARNT2	aryl hydrocarbon receptor nuclear translocator 2 [Source:NCBI gene;Acc:533445]
ENSBTAG00000012413	ENSBTAT00000016471	FGF12	fibroblast growth factor 12 [Source:VGNC Symbol;Acc:VGNC:53568]
ENSBTAG00000012409	ENSBTAT00000016499	POSTN	periostin [Source:VGNC Symbol;Acc:VGNC:33171]
ENSBTAG00000012434	ENSBTAT00000016503	ENOX1	ecto-NOX disulfide-thiol exchanger 1 [Source:VGNC Symbol;Acc:VGNC:28502]
ENSBTAG00000030255	ENSBTAT00000016505	PDXP	pyridoxal phosphatase [Source:VGNC Symbol;Acc:VGNC:32722]
ENSBTAG00000012444	ENSBTAT00000016524	ADAM12	ADAM metallopeptidase domain 12 [Source:VGNC Symbol;Acc:VGNC:25605]
ENSBTAG00000012519	ENSBTAT00000016620	XDH	xanthine dehydrogenase [Source:VGNC Symbol;Acc:VGNC:36984]
ENSBTAG00000012550	ENSBTAT00000016661	TAOK3	TAO kinase 3 [Source:VGNC Symbol;Acc:VGNC:35597]
ENSBTAG00000012640	ENSBTAT00000016774	S100A8	S100 calcium binding protein A8 [Source:VGNC Symbol;Acc:VGNC:34246]
ENSBTAG00000012678	ENSBTAT00000016841	COLGALT1	collagen beta(1-O)galactosyltransferase 1 [Source:VGNC Symbol;Acc:VGNC:53572]
ENSBTAG00000012681	ENSBTAT00000016845	CORO2B	coronin 2B [Source:VGNC Symbol;Acc:VGNC:27624]
ENSBTAG00000012700	ENSBTAT00000016878	CD247	CD247 molecule [Source:VGNC Symbol;Acc:VGNC:27016]
ENSBTAG00000012708	ENSBTAT00000016890	SERPINI1	serpin family I member 1 [Source:VGNC Symbol;Acc:VGNC:34481]
ENSBTAG00000012724	ENSBTAT00000016915	AJUBA	ajuba LIM protein [Source:VGNC Symbol;Acc:VGNC:25769]
ENSBTAG00000012757	ENSBTAT00000016953	GCNT1	glucosaminyl (N-acetyl) transferase 1 [Source:VGNC Symbol;Acc:VGNC:56968]
ENSBTAG00000012777	ENSBTAT00000016981	SRF	serum response factor [Source:VGNC Symbol;Acc:VGNC:35277]
ENSBTAG00000012789	ENSBTAT00000016995	PRKD1	protein kinase D1 [Source:VGNC Symbol;Acc:VGNC:53949]
ENSBTAG00000012848	ENSBTAT00000017076	PTPRU	protein tyrosine phosphatase, receptor type U [Source:VGNC Symbol;Acc:VGNC:33559]
ENSBTAG00000012867	ENSBTAT00000017100	TXLNA	taxilin alpha [Source:VGNC Symbol;Acc:VGNC:36530]
ENSBTAG00000012890	ENSBTAT00000017131	SLC25A3	solute carrier family 25 member 3 [Source:VGNC Symbol;Acc:VGNC:49965]
ENSBTAG00000012931	ENSBTAT00000017182	PLN	phospholamban [Source:VGNC Symbol;Acc:VGNC:33038]
ENSBTAG00000012940	ENSBTAT00000017194	TMEM25	transmembrane protein 25 [Source:VGNC Symbol;Acc:VGNC:36058]
ENSBTAG00000012994	ENSBTAT00000017275	LOX	lysyl oxidase [Source:VGNC Symbol;Acc:VGNC:30951]
ENSBTAG00000012999	ENSBTAT00000017284	PRDM4	PR/SET domain 4 [Source:VGNC Symbol;Acc:VGNC:33296]
ENSBTAG00000013030	ENSBTAT00000017322	LRRC8A	leucine rich repeat containing 8 VRAC subunit A [Source:VGNC Symbol;Acc:VGNC:31029]
ENSBTAG00000013029	ENSBTAT00000017323	ARNTL	aryl hydrocarbon receptor nuclear translocator like [Source:VGNC Symbol;Acc:VGNC:54628]
ENSBTAG00000013066	ENSBTAT00000017372	IGF2	Bos taurus insulin like growth factor 2 (IGF2), transcript variant 2, mRNA. [Source:RefSeq mRNA;Acc:NM_001367627]
ENSBTAG00000013093	ENSBTAT00000017408	ALDH3B1	aldehyde dehydrogenase 3 family member B1 [Source:VGNC Symbol;Acc:VGNC:56255]
ENSBTAG00000013099	ENSBTAT00000017416	ALDOC	aldolase, fructose-bisphosphate C [Source:VGNC Symbol;Acc:VGNC:25823]
ENSBTAG00000013131	ENSBTAT00000017456	FAM110D	family with sequence similarity 110 member D [Source:VGNC Symbol;Acc:VGNC:54426]
ENSBTAG00000013163	ENSBTAT00000017511	ADAM33	ADAM metallopeptidase domain 33 [Source:VGNC Symbol;Acc:VGNC:25611]
ENSBTAG00000013180	ENSBTAT00000017541	POT1	protection of telomeres 1 [Source:VGNC Symbol;Acc:VGNC:33172]
ENSBTAG00000013183	ENSBTAT00000017548	COL23A1	collagen type XXIII alpha 1 chain [Source:VGNC Symbol;Acc:VGNC:54416]
ENSBTAG00000010830	ENSBTAT00000017556	LRP1	LDL receptor related protein 1 [Source:VGNC Symbol;Acc:VGNC:30986]
ENSBTAG00000013192	ENSBTAT00000017558	CEP19	centrosomal protein 19 [Source:VGNC Symbol;Acc:VGNC:27198]
ENSBTAG00000013210	ENSBTAT00000017583	ADAMTS4	ADAM metallopeptidase with thrombospondin type 1 motif 4 [Source:VGNC Symbol;Acc:VGNC:25627]
ENSBTAG00000013287	ENSBTAT00000017670	SMO	smoothened, frizzled class receptor [Source:VGNC Symbol;Acc:VGNC:35025]
ENSBTAG00000013347	ENSBTAT00000017759	DMPK	DM1 protein kinase [Source:VGNC Symbol;Acc:VGNC:28109]
ENSBTAG00000014319	ENSBTAT00000017776	DNM3	dynamin 3 [Source:NCBI gene;Acc:506315]
ENSBTAG00000013391	ENSBTAT00000017818	ANKH	ANKH inorganic pyrophosphate transport regulator [Source:VGNC Symbol;Acc:VGNC:25901]
ENSBTAG00000013436	ENSBTAT00000017877	HAUS5	HAUS augmin like complex subunit 5 [Source:VGNC Symbol;Acc:VGNC:29760]
ENSBTAG00000013444	ENSBTAT00000017887	ETV2	ETS variant 2 [Source:VGNC Symbol;Acc:VGNC:28629]
ENSBTAG00000013455	ENSBTAT00000017898	SPOPL	speckle type BTB/POZ protein like [Source:VGNC Symbol;Acc:VGNC:35230]
ENSBTAG00000013478	ENSBTAT00000017923	MARVELD1	MARVEL domain containing 1 [Source:VGNC Symbol;Acc:VGNC:31252]
ENSBTAG00000013491	ENSBTAT00000017944	EML1	EMAP like 1 [Source:VGNC Symbol;Acc:VGNC:53936]
ENSBTAG00000013577	ENSBTAT00000018050	SLC1A5	solute carrier family 1 member 5 [Source:VGNC Symbol;Acc:VGNC:34715]
ENSBTAG00000013614	ENSBTAT00000018099	TMEM38A	transmembrane protein 38A [Source:VGNC Symbol;Acc:VGNC:36080]
ENSBTAG00000013628	ENSBTAT00000018115	PHYKPL	5-phosphohydroxy-L-lysine phospho-lyase [Source:VGNC Symbol;Acc:VGNC:55298]
ENSBTAG00000013663	ENSBTAT00000018160	CMSS1	cms1 ribosomal small subunit homolog [Source:NCBI gene;Acc:616567]
ENSBTAG00000013674	ENSBTAT00000018173	EDNRA	endothelin receptor type A [Source:VGNC Symbol;Acc:VGNC:28329]
ENSBTAG00000013699	ENSBTAT00000018206	TBC1D1	TBC1 domain family member 1 [Source:VGNC Symbol;Acc:VGNC:35623]
ENSBTAG00000013782	ENSBTAT00000018327	DNAJB2	DnaJ heat shock protein family (Hsp40) member B2 [Source:VGNC Symbol;Acc:VGNC:49052]
ENSBTAG00000013773	ENSBTAT00000018330	PKP4	plakophilin 4 [Source:VGNC Symbol;Acc:VGNC:32952]
ENSBTAG00000013801	ENSBTAT00000018349	PBX1	PBX homeobox 1 [Source:VGNC Symbol;Acc:VGNC:32607]
ENSBTAG00000013848	ENSBTAT00000018394	ADGRD1	adhesion G protein-coupled receptor D1 [Source:VGNC Symbol;Acc:VGNC:53887]
ENSBTAG00000013881	ENSBTAT00000018428	GJA4	gap junction protein alpha 4 [Source:VGNC Symbol;Acc:VGNC:29373]
ENSBTAG00000013884	ENSBTAT00000018435	SIPA1	signal-induced proliferation-associated 1 [Source:VGNC Symbol;Acc:VGNC:34627]
ENSBTAG00000013861	ENSBTAT00000018452	SLC8A1	solute carrier family 8 member A1 [Source:VGNC Symbol;Acc:VGNC:34935]
ENSBTAG00000030190	ENSBTAT00000018479	COL6A3	collagen type VI alpha 3 chain [Source:VGNC Symbol;Acc:VGNC:27572]
ENSBTAG00000013923	ENSBTAT00000018493	QPCT	glutaminyl-peptide cyclotransferase [Source:VGNC Symbol;Acc:VGNC:33598]
ENSBTAG00000026119	ENSBTAT00000018539	ENSBTAG00000026119	serum basic protease inhibitor-like [Source:NCBI gene;Acc:616039]
ENSBTAG00000013990	ENSBTAT00000018592	WNT6	Wnt family member 6 [Source:VGNC Symbol;Acc:VGNC:36962]
ENSBTAG00000014028	ENSBTAT00000018631	PSTK	phosphoseryl-tRNA kinase [Source:VGNC Symbol;Acc:VGNC:33485]
ENSBTAG00000014091	ENSBTAT00000018734	ARHGEF3	Rho guanine nucleotide exchange factor 3 [Source:VGNC Symbol;Acc:VGNC:26115]
ENSBTAG00000014099	ENSBTAT00000018745	YTHDC2	YTH domain containing 2 [Source:VGNC Symbol;Acc:VGNC:37040]
ENSBTAG00000014103	ENSBTAT00000018755	SH3GL2	SH3 domain containing GRB2 like 2, endophilin A1 [Source:VGNC Symbol;Acc:VGNC:34573]
ENSBTAG00000047986	ENSBTAT00000018855	ENSBTAG00000047986
ENSBTAG00000014197	ENSBTAT00000018876	SLC38A4	solute carrier family 38 member 4 [Source:VGNC Symbol;Acc:VGNC:34851]
ENSBTAG00000014215	ENSBTAT00000018897	CCDC86	coiled-coil domain containing 86 [Source:NCBI gene;Acc:540913]
ENSBTAG00000014217	ENSBTAT00000018899	HHEX	hematopoietically expressed homeobox [Source:VGNC Symbol;Acc:VGNC:29839]
ENSBTAG00000014269	ENSBTAT00000018959	SCARB1	scavenger receptor class B member 1 [Source:VGNC Symbol;Acc:VGNC:34324]
ENSBTAG00000014278	ENSBTAT00000018970	TBX2	T-box 2 [Source:VGNC Symbol;Acc:VGNC:35666]
ENSBTAG00000014291	ENSBTAT00000018985	WNT2B	Wnt family member 2B [Source:VGNC Symbol;Acc:VGNC:36958]
ENSBTAG00000014340	ENSBTAT00000019066	KERA	keratocan [Source:VGNC Symbol;Acc:VGNC:30539]
ENSBTAG00000002416	ENSBTAT00000019081	ENSBTAG00000002416	guanylate-binding protein 4-like [Source:NCBI gene;Acc:783604]
ENSBTAG00000014358	ENSBTAT00000019091	EVA1B	eva-1 homolog B [Source:VGNC Symbol;Acc:VGNC:52770]
ENSBTAG00000014380	ENSBTAT00000019121	MCM2	minichromosome maintenance complex component 2 [Source:VGNC Symbol;Acc:VGNC:31308]
ENSBTAG00000014390	ENSBTAT00000019137	MTMR9	myotubularin related protein 9-like [Source:NCBI gene;Acc:521746]
ENSBTAG00000014471	ENSBTAT00000019242	PALM2	paralemmin 2 [Source:NCBI gene;Acc:100532750]
ENSBTAG00000014484	ENSBTAT00000019258	TMEM26	transmembrane protein 26 [Source:VGNC Symbol;Acc:VGNC:36068]
ENSBTAG00000014494	ENSBTAT00000019270	RNASET2	ribonuclease T2 [Source:NCBI gene;Acc:508245]
ENSBTAG00000014536	ENSBTAT00000019322	SFXN1	sideroflexin 1 [Source:VGNC Symbol;Acc:VGNC:34530]
ENSBTAG00000030424	ENSBTAT00000019328	CLEC1A	C-type lectin domain family 1 member A [Source:VGNC Symbol;Acc:VGNC:27427]
ENSBTAG00000014554	ENSBTAT00000019345	SNAI1	snail family transcriptional repressor 1 [Source:VGNC Symbol;Acc:VGNC:35047]
ENSBTAG00000014633	ENSBTAT00000019482	ABCD4	ATP binding cassette subfamily D member 4 [Source:VGNC Symbol;Acc:VGNC:55099]
ENSBTAG00000014674	ENSBTAT00000019534	CHRM2	cholinergic receptor muscarinic 2 [Source:VGNC Symbol;Acc:VGNC:27319]
ENSBTAG00000014719	ENSBTAT00000019585	TMOD1	tropomodulin 1 [Source:VGNC Symbol;Acc:VGNC:36135]
ENSBTAG00000014725	ENSBTAT00000019595	CD27	CD27 molecule [Source:VGNC Symbol;Acc:VGNC:27018]
ENSBTAG00000014738	ENSBTAT00000019611	HOXA11	homeobox A11 [Source:VGNC Symbol;Acc:VGNC:29909]
ENSBTAG00000014737	ENSBTAT00000019613	VEGFC	vascular endothelial growth factor C [Source:VGNC Symbol;Acc:VGNC:36785]
ENSBTAG00000014779	ENSBTAT00000019661	NISCH	nischarin [Source:VGNC Symbol;Acc:VGNC:32088]
ENSBTAG00000014788	ENSBTAT00000019669	AKAP12	A-kinase anchoring protein 12 [Source:VGNC Symbol;Acc:VGNC:25782]
ENSBTAG00000014809	ENSBTAT00000019719	ANXA6	annexin A6 [Source:VGNC Symbol;Acc:VGNC:25968]
ENSBTAG00000014824	ENSBTAT00000019744	MMP14	matrix metallopeptidase 14 [Source:VGNC Symbol;Acc:VGNC:31519]
ENSBTAG00000014831	ENSBTAT00000019753	PPP1R3C	protein phosphatase 1 regulatory subunit 3C [Source:VGNC Symbol;Acc:VGNC:33244]
ENSBTAG00000014857	ENSBTAT00000019785	ENSBTAG00000014857	guanylate-binding protein 6-like [Source:NCBI gene;Acc:107131333]
ENSBTAG00000014886	ENSBTAT00000019818	MEX3C	mex-3 RNA binding family member C [Source:VGNC Symbol;Acc:VGNC:31420]
ENSBTAG00000014889	ENSBTAT00000019822	DCBLD2	discoidin, CUB and LCCL domain containing 2 [Source:VGNC Symbol;Acc:VGNC:27909]
ENSBTAG00000012940	ENSBTAT00000019835	TMEM25	transmembrane protein 25 [Source:VGNC Symbol;Acc:VGNC:36058]
ENSBTAG00000014912	ENSBTAT00000019854	FMOD	fibromodulin [Source:VGNC Symbol;Acc:VGNC:29054]
ENSBTAG00000014933	ENSBTAT00000019878	TRAK2	trafficking kinesin protein 2 [Source:VGNC Symbol;Acc:VGNC:36281]
ENSBTAG00000014936	ENSBTAT00000019883	SLC25A51	solute carrier family 25 member 51 [Source:NCBI gene;Acc:781425]
ENSBTAG00000015036	ENSBTAT00000020012	RAD51C	RAD51 paralog C [Source:VGNC Symbol;Acc:VGNC:33686]
ENSBTAG00000015043	ENSBTAT00000020023	MFNG	MFNG O-fucosylpeptide 3-beta-N-acetylglucosaminyltransferase [Source:VGNC Symbol;Acc:VGNC:31429]
ENSBTAG00000015060	ENSBTAT00000020043	GBP5	guanylate binding protein 5 [Source:NCBI gene;Acc:516949]
ENSBTAG00000015073	ENSBTAT00000020061	CRPPA	CDP-L-ribitol pyrophosphorylase A [Source:VGNC Symbol;Acc:VGNC:30303]
ENSBTAG00000015150	ENSBTAT00000020153	IL12A	interleukin 12A [Source:VGNC Symbol;Acc:VGNC:30110]
ENSBTAG00000015151	ENSBTAT00000020154	FOXN2	forkhead box N2 [Source:VGNC Symbol;Acc:VGNC:29096]
ENSBTAG00000015184	ENSBTAT00000020203	SYDE1	synapse defective Rho GTPase homolog 1 [Source:VGNC Symbol;Acc:VGNC:35510]
ENSBTAG00000015212	ENSBTAT00000020239	IFNAR2	interferon alpha and beta receptor subunit 2 [Source:VGNC Symbol;Acc:VGNC:30055]
ENSBTAG00000015296	ENSBTAT00000020345	PTPRB	protein tyrosine phosphatase, receptor type B [Source:VGNC Symbol;Acc:VGNC:33545]
ENSBTAG00000015304	ENSBTAT00000020350	ANXA9	annexin A9 [Source:VGNC Symbol;Acc:VGNC:25970]
ENSBTAG00000015334	ENSBTAT00000020381	ZHX1	zinc fingers and homeoboxes 1 [Source:VGNC Symbol;Acc:VGNC:37182]
ENSBTAG00000015336	ENSBTAT00000020388	PRUNE1	prune exopolyphosphatase 1 [Source:VGNC Symbol;Acc:VGNC:33428]
ENSBTAG00000015384	ENSBTAT00000020441	PHF13	PHD finger protein 13 [Source:VGNC Symbol;Acc:VGNC:32815]
ENSBTAG00000015482	ENSBTAT00000020574	ANKRD13C	ankyrin repeat domain 13C [Source:VGNC Symbol;Acc:VGNC:54877]
ENSBTAG00000015487	ENSBTAT00000020586	KDM4B	lysine demethylase 4B [Source:VGNC Symbol;Acc:VGNC:30528]
ENSBTAG00000015511	ENSBTAT00000020612	FADS3	fatty acid desaturase 3 [Source:VGNC Symbol;Acc:VGNC:28703]
ENSBTAG00000015532	ENSBTAT00000020641	NR0B1	nuclear receptor subfamily 0 group B member 1 [Source:VGNC Symbol;Acc:VGNC:32226]
ENSBTAG00000015537	ENSBTAT00000020658	RASAL2	RAS protein activator like 2 [Source:VGNC Symbol;Acc:VGNC:33738]
ENSBTAG00000015541	ENSBTAT00000020664	DLC1	DLC1 Rho GTPase activating protein [Source:VGNC Symbol;Acc:VGNC:28084]
ENSBTAG00000015541	ENSBTAT00000020668	DLC1	DLC1 Rho GTPase activating protein [Source:VGNC Symbol;Acc:VGNC:28084]
ENSBTAG00000031718	ENSBTAT00000020676	OGFR	opioid growth factor receptor [Source:VGNC Symbol;Acc:VGNC:32411]
ENSBTAG00000015581	ENSBTAT00000020699	COL9A3	collagen type IX alpha 3 chain [Source:VGNC Symbol;Acc:VGNC:27577]
ENSBTAG00000034998	ENSBTAT00000020753	SIMC1	SUMO interacting motifs containing 1 [Source:VGNC Symbol;Acc:VGNC:54482]
ENSBTAG00000015644	ENSBTAT00000020786	EID2	EP300 interacting inhibitor of differentiation 2 [Source:NCBI gene;Acc:615269]
ENSBTAG00000015655	ENSBTAT00000020791	APBB1	amyloid beta precursor protein binding family B member 1 [Source:VGNC Symbol;Acc:VGNC:26003]
ENSBTAG00000005997	ENSBTAT00000020806	ENSBTAG00000005997	multidrug resistance protein 1 [Source:NCBI gene;Acc:281585]
ENSBTAG00000015698	ENSBTAT00000020845	FYCO1	FYVE and coiled-coil domain containing 1 [Source:VGNC Symbol;Acc:VGNC:29162]
ENSBTAG00000015745	ENSBTAT00000020909	RAB3IL1	RAB3A interacting protein like 1 [Source:VGNC Symbol;Acc:VGNC:33655]
ENSBTAG00000015781	ENSBTAT00000020955	TRMT13	tRNA methyltransferase 13 homolog [Source:VGNC Symbol;Acc:VGNC:36370]
ENSBTAG00000015794	ENSBTAT00000020974	NES	nestin [Source:VGNC Symbol;Acc:VGNC:32009]
ENSBTAG00000015802	ENSBTAT00000020987	CREB3L2	cAMP responsive element binding protein 3 like 2 [Source:VGNC Symbol;Acc:VGNC:27695]
ENSBTAG00000015878	ENSBTAT00000021104	RHNO1	RAD9-HUS1-RAD1 interacting nuclear orphan 1 [Source:VGNC Symbol;Acc:VGNC:33941]
ENSBTAG00000002281	ENSBTAT00000021140	ZNF354C	zinc finger protein 354C [Source:VGNC Symbol;Acc:VGNC:37256]
ENSBTAG00000015913	ENSBTAT00000021162	MFHAS1	malignant fibrous histiocytoma amplified sequence 1 [Source:NCBI gene;Acc:782395]
ENSBTAG00000015958	ENSBTAT00000021217	GOSR2	golgi SNAP receptor complex member 2 [Source:NCBI gene;Acc:506198]
ENSBTAG00000015965	ENSBTAT00000021230	ZC3H8	zinc finger CCCH-type containing 8 [Source:VGNC Symbol;Acc:VGNC:37110]
ENSBTAG00000015982	ENSBTAT00000021258	KCTD13	potassium channel tetramerization domain containing 13 [Source:VGNC Symbol;Acc:VGNC:30503]
ENSBTAG00000016010	ENSBTAT00000021310	KLHL7	kelch like family member 7 [Source:NCBI gene;Acc:534697]
ENSBTAG00000016014	ENSBTAT00000021317	NUP42	nucleoporin 42 [Source:VGNC Symbol;Acc:VGNC:32368]
ENSBTAG00000016030	ENSBTAT00000021334	HOXD10	homeobox D10 [Source:VGNC Symbol;Acc:VGNC:29930]
ENSBTAG00000016033	ENSBTAT00000021336	HOXD9	homeobox D9 [Source:VGNC Symbol;Acc:VGNC:29934]
ENSBTAG00000016104	ENSBTAT00000021438	BTAF1	B-TFIID TATA-box binding protein associated factor 1 [Source:VGNC Symbol;Acc:VGNC:55937]
ENSBTAG00000016127	ENSBTAT00000021466	SPINT3	serine peptidase inhibitor, Kunitz type 3 [Source:NCBI gene;Acc:100296926]
ENSBTAG00000016142	ENSBTAT00000021485	CYB5R2	cytochrome b5 reductase 2 [Source:VGNC Symbol;Acc:VGNC:50263]
ENSBTAG00000016145	ENSBTAT00000021492	ADAMTS19	ADAM metallopeptidase with thrombospondin type 1 motif 19 [Source:VGNC Symbol;Acc:VGNC:25623]
ENSBTAG00000016152	ENSBTAT00000021501	DAB2	DAB adaptor protein 2 [Source:VGNC Symbol;Acc:VGNC:27865]
ENSBTAG00000016171	ENSBTAT00000021525	COX4I2	cytochrome c oxidase subunit 4I2 [Source:VGNC Symbol;Acc:VGNC:27635]
ENSBTAG00000037640	ENSBTAT00000021532	PID1	phosphotyrosine interaction domain containing 1 [Source:VGNC Symbol;Acc:VGNC:32862]
ENSBTAG00000016190	ENSBTAT00000021549	ZNF394	zinc finger protein 394 [Source:NCBI gene;Acc:522836]
ENSBTAG00000016206	ENSBTAT00000021570	MAOA	monoamine oxidase A [Source:VGNC Symbol;Acc:VGNC:31174]
ENSBTAG00000016217	ENSBTAT00000021579	RBM43	RNA binding motif protein 43 [Source:VGNC Symbol;Acc:VGNC:33802]
ENSBTAG00000016272	ENSBTAT00000021646	TEX11	testis expressed 11 [Source:VGNC Symbol;Acc:VGNC:35760]
ENSBTAG00000016290	ENSBTAT00000021671	MOB1B	MOB kinase activator 1B [Source:VGNC Symbol;Acc:VGNC:31542]
ENSBTAG00000016307	ENSBTAT00000021696	CDC7	cell division cycle 7 [Source:VGNC Symbol;Acc:VGNC:27082]
ENSBTAG00000016355	ENSBTAT00000021758	UVRAG	UV radiation resistance associated [Source:VGNC Symbol;Acc:VGNC:36751]
ENSBTAG00000016385	ENSBTAT00000021789	F10	coagulation factor X [Source:VGNC Symbol;Acc:VGNC:28677]
ENSBTAG00000016387	ENSBTAT00000021791	GDAP2	ganglioside induced differentiation associated protein 2 [Source:VGNC Symbol;Acc:VGNC:29297]
ENSBTAG00000000062	ENSBTAT00000021899	RASL12	RAS like family 12 [Source:VGNC Symbol;Acc:VGNC:33756]
ENSBTAG00000016574	ENSBTAT00000022048	RGS11	regulator of G protein signaling 11 [Source:VGNC Symbol;Acc:VGNC:33912]
ENSBTAG00000016640	ENSBTAT00000022133	HEATR3	HEAT repeat containing 3 [Source:VGNC Symbol;Acc:VGNC:29792]
ENSBTAG00000016661	ENSBTAT00000022157	USP18	ubiquitin specific peptidase 18 [Source:NCBI gene;Acc:515202]
ENSBTAG00000016724	ENSBTAT00000022232	NPEPL1	aminopeptidase like 1 [Source:VGNC Symbol;Acc:VGNC:32197]
ENSBTAG00000016779	ENSBTAT00000022319	CLIP1	CAP-Gly domain containing linker protein 1 [Source:VGNC Symbol;Acc:VGNC:27444]
ENSBTAG00000016795	ENSBTAT00000022343	RUFY3	RUN and FYVE domain containing 3 [Source:VGNC Symbol;Acc:VGNC:34215]
ENSBTAG00000016939	ENSBTAT00000022529	C11H2orf42	chromosome 11 C2orf42 homolog [Source:VGNC Symbol;Acc:VGNC:52614]
ENSBTAG00000016948	ENSBTAT00000022555	PTH1R	parathyroid hormone 1 receptor [Source:VGNC Symbol;Acc:VGNC:33514]
ENSBTAG00000017035	ENSBTAT00000022650	USF2	upstream transcription factor 2, c-fos interacting [Source:NCBI gene;Acc:407240]
ENSBTAG00000017079	ENSBTAT00000022712	MFAP3	microfibril associated protein 3 [Source:VGNC Symbol;Acc:VGNC:50216]
ENSBTAG00000017096	ENSBTAT00000022730	ERICH1	glutamate rich 1 [Source:VGNC Symbol;Acc:VGNC:28582]
ENSBTAG00000017095	ENSBTAT00000022733	DENND4A	DENN domain containing 4A [Source:VGNC Symbol;Acc:VGNC:27999]
ENSBTAG00000017122	ENSBTAT00000022744	HSPG2	heparan sulfate proteoglycan 2 [Source:VGNC Symbol;Acc:VGNC:29988]
ENSBTAG00000017116	ENSBTAT00000022753	RASD2	RASD family member 2 [Source:VGNC Symbol;Acc:VGNC:33741]
ENSBTAG00000017183	ENSBTAT00000022835	PDLIM3	PDZ and LIM domain 3 [Source:VGNC Symbol;Acc:VGNC:32709]
ENSBTAG00000017187	ENSBTAT00000022841	TMEM255A	transmembrane protein 255A [Source:VGNC Symbol;Acc:VGNC:36064]
ENSBTAG00000017200	ENSBTAT00000022858	RHOJ	ras homolog family member J [Source:VGNC Symbol;Acc:VGNC:33951]
ENSBTAG00000017284	ENSBTAT00000022975	RHBDL1	rhomboid like 1 [Source:VGNC Symbol;Acc:VGNC:33935]
ENSBTAG00000017287	ENSBTAT00000022976	DRAM1	DNA damage regulated autophagy modulator 1 [Source:VGNC Symbol;Acc:VGNC:28201]
ENSBTAG00000017339	ENSBTAT00000023058	RUNX1T1	RUNX1 translocation partner 1 [Source:VGNC Symbol;Acc:VGNC:55756]
ENSBTAG00000017346	ENSBTAT00000023060	RASSF2	Ras association domain family member 2 [Source:VGNC Symbol;Acc:VGNC:33758]
ENSBTAG00000017349	ENSBTAT00000023071	PCDHGA8	protocadherin gamma subfamily A, 2 [Source:NCBI gene;Acc:539654]
ENSBTAG00000017373	ENSBTAT00000023098	LACTB	lactamase beta [Source:VGNC Symbol;Acc:VGNC:30764]
ENSBTAG00000017437	ENSBTAT00000023181	TMEM237	transmembrane protein 237 [Source:VGNC Symbol;Acc:VGNC:36050]
ENSBTAG00000017482	ENSBTAT00000023241	ISYNA1	inositol-3-phosphate synthase 1 [Source:VGNC Symbol;Acc:VGNC:30306]
ENSBTAG00000017473	ENSBTAT00000023245	LAMC3	laminin subunit gamma 3 [Source:VGNC Symbol;Acc:VGNC:58386]
ENSBTAG00000017504	ENSBTAT00000023267	FAIM2	Fas apoptotic inhibitory molecule 2 [Source:VGNC Symbol;Acc:VGNC:28710]
ENSBTAG00000017508	ENSBTAT00000023275	CYSLTR2	cysteinyl leukotriene receptor 2 [Source:VGNC Symbol;Acc:VGNC:50271]
ENSBTAG00000017537	ENSBTAT00000023313	PTGIS	prostaglandin I2 synthase [Source:VGNC Symbol;Acc:VGNC:33509]
ENSBTAG00000017549	ENSBTAT00000023349	KITLG	KIT ligand [Source:VGNC Symbol;Acc:VGNC:30619]
ENSBTAG00000017592	ENSBTAT00000023396	GPAT3	glycerol-3-phosphate acyltransferase 3 [Source:VGNC Symbol;Acc:VGNC:29513]
ENSBTAG00000017599	ENSBTAT00000023401	NR2F1	nuclear receptor subfamily 2 group F member 1 [Source:VGNC Symbol;Acc:VGNC:32240]
ENSBTAG00000017656	ENSBTAT00000023499	ST3GAL3	ST3 beta-galactoside alpha-2,3-sialyltransferase 3 [Source:VGNC Symbol;Acc:VGNC:54493]
ENSBTAG00000017717	ENSBTAT00000023563	RALYL	RALY RNA binding protein like [Source:VGNC Symbol;Acc:VGNC:55755]
ENSBTAG00000017729	ENSBTAT00000023577	NR2C1	nuclear receptor subfamily 2 group C member 1 [Source:VGNC Symbol;Acc:VGNC:32235]
ENSBTAG00000017747	ENSBTAT00000023596	PLSCR3	phospholipid scramblase 3 [Source:VGNC Symbol;Acc:VGNC:55863]
ENSBTAG00000017767	ENSBTAT00000023635	GPR173	G protein-coupled receptor 173 [Source:VGNC Symbol;Acc:VGNC:29570]
ENSBTAG00000017834	ENSBTAT00000023709	PRELP	proline and arginine rich end leucine rich repeat protein [Source:VGNC Symbol;Acc:VGNC:33309]
ENSBTAG00000017850	ENSBTAT00000023731	ARHGEF6	Rac/Cdc42 guanine nucleotide exchange factor 6 [Source:VGNC Symbol;Acc:VGNC:26120]
ENSBTAG00000017855	ENSBTAT00000023734	ITM2C	integral membrane protein 2C [Source:VGNC Symbol;Acc:VGNC:30341]
ENSBTAG00000017871	ENSBTAT00000023757	GNA12	G protein subunit alpha 12 [Source:VGNC Symbol;Acc:VGNC:29445]
ENSBTAG00000017879	ENSBTAT00000023768	C9H6orf163	chromosome 9 C6orf163 homolog [Source:VGNC Symbol;Acc:VGNC:52745]
ENSBTAG00000017901	ENSBTAT00000023791	LAYN	layilin [Source:VGNC Symbol;Acc:VGNC:30803]
ENSBTAG00000017958	ENSBTAT00000023877	AHI1	Abelson helper integration site 1 [Source:VGNC Symbol;Acc:VGNC:53780]
ENSBTAG00000017969	ENSBTAT00000023909	CA4	carbonic anhydrase 4 [Source:VGNC Symbol;Acc:VGNC:26654]
ENSBTAG00000017976	ENSBTAT00000023920	ABL1	ABL proto-oncogene 1, non-receptor tyrosine kinase [Source:VGNC Symbol;Acc:VGNC:50224]
ENSBTAG00000017999	ENSBTAT00000023950	TNRC6A	trinucleotide repeat containing adaptor 6A [Source:VGNC Symbol;Acc:VGNC:36204]
ENSBTAG00000018007	ENSBTAT00000023969	NR2F2	nuclear receptor subfamily 2 group F member 2 [Source:VGNC Symbol;Acc:VGNC:32241]
ENSBTAG00000018024	ENSBTAT00000023994	NR1D2	nuclear receptor subfamily 1 group D member 2 [Source:VGNC Symbol;Acc:VGNC:32229]
ENSBTAG00000018090	ENSBTAT00000024080	ZNF449	zinc finger protein 449 [Source:VGNC Symbol;Acc:VGNC:37278]
ENSBTAG00000018098	ENSBTAT00000024088	ENSBTAG00000018098	protein LDOC1 [Source:NCBI gene;Acc:112445078]
ENSBTAG00000018114	ENSBTAT00000024108	ACVR2A	activin A receptor type 2A [Source:VGNC Symbol;Acc:VGNC:25595]
ENSBTAG00000018133	ENSBTAT00000024139	SEMA3A	semaphorin 3A [Source:VGNC Symbol;Acc:VGNC:34426]
ENSBTAG00000018151	ENSBTAT00000024158	HELQ	helicase, POLQ like [Source:NCBI gene;Acc:539372]
ENSBTAG00000018181	ENSBTAT00000024194	CCDC8	coiled-coil domain containing 8 [Source:VGNC Symbol;Acc:VGNC:26917]
ENSBTAG00000018254	ENSBTAT00000024297	CDKN1B	cyclin dependent kinase inhibitor 1B [Source:VGNC Symbol;Acc:VGNC:27143]
ENSBTAG00000018300	ENSBTAT00000024355	TNFRSF19	TNF receptor superfamily member 19 [Source:VGNC Symbol;Acc:VGNC:53840]
ENSBTAG00000018321	ENSBTAT00000024380	PAOX	polyamine oxidase [Source:VGNC Symbol;Acc:VGNC:32570]
ENSBTAG00000018343	ENSBTAT00000024407	NCR3	natural cytotoxicity triggering receptor 3 [Source:VGNC Symbol;Acc:VGNC:31927]
ENSBTAG00000018347	ENSBTAT00000024412	IL33	interleukin 33 [Source:VGNC Symbol;Acc:VGNC:30155]
ENSBTAG00000018374	ENSBTAT00000024447	WASF2	WAS protein family member 2 [Source:VGNC Symbol;Acc:VGNC:36866]
ENSBTAG00000018373	ENSBTAT00000024448	DPYSL2	dihydropyrimidinase like 2 [Source:VGNC Symbol;Acc:VGNC:28195]
ENSBTAG00000018400	ENSBTAT00000024481	BRMS1L	breast cancer metastasis-suppressor 1 like [Source:NCBI gene;Acc:514432]
ENSBTAG00000018402	ENSBTAT00000024485	TSC22D2	TSC22 domain family member 2 [Source:VGNC Symbol;Acc:VGNC:36409]
ENSBTAG00000018451	ENSBTAT00000024555	PTMS	parathymosin [Source:NCBI gene;Acc:613777]
ENSBTAG00000018488	ENSBTAT00000024607	AFF1	AF4/FMR2 family member 1 [Source:VGNC Symbol;Acc:VGNC:25710]
ENSBTAG00000018493	ENSBTAT00000024611	ERICH5	glutamate rich 5 [Source:VGNC Symbol;Acc:VGNC:28585]
ENSBTAG00000018518	ENSBTAT00000024647	RASL10B	RAS like family 10 member B [Source:VGNC Symbol;Acc:VGNC:33753]
ENSBTAG00000018545	ENSBTAT00000024680	KLK15	kallikrein related peptidase 15 [Source:VGNC Symbol;Acc:VGNC:30677]
ENSBTAG00000018578	ENSBTAT00000024724	LOXL3	lysyl oxidase like 3 [Source:VGNC Symbol;Acc:VGNC:30954]
ENSBTAG00000018579	ENSBTAT00000024727	DOK1	docking protein 1 [Source:VGNC Symbol;Acc:VGNC:28165]
ENSBTAG00000018644	ENSBTAT00000024807	PDZRN3	PDZ domain containing ring finger 3 [Source:VGNC Symbol;Acc:VGNC:32731]
ENSBTAG00000018653	ENSBTAT00000024821	NABP1	nucleic acid binding protein 1 [Source:VGNC Symbol;Acc:VGNC:31859]
ENSBTAG00000018688	ENSBTAT00000024873	CBR3	carbonyl reductase 3 [Source:VGNC Symbol;Acc:VGNC:53516]
ENSBTAG00000011400	ENSBTAT00000024902	DBN1	drebrin 1 [Source:VGNC Symbol;Acc:VGNC:27890]
ENSBTAG00000018795	ENSBTAT00000025019	PMS1	PMS1 homolog 1, mismatch repair system component [Source:VGNC Symbol;Acc:VGNC:33077]
ENSBTAG00000018851	ENSBTAT00000025100	MYCBP2	MYC binding protein 2, E3 ubiquitin protein ligase [Source:VGNC Symbol;Acc:VGNC:31785]
ENSBTAG00000018909	ENSBTAT00000025165	CREB5	cAMP responsive element binding protein 5 [Source:NCBI gene;Acc:534129]
ENSBTAG00000018920	ENSBTAT00000025190	TRIM47	tripartite motif containing 47 [Source:VGNC Symbol;Acc:VGNC:36339]
ENSBTAG00000019026	ENSBTAT00000025321	EXTL2	exostosin like glycosyltransferase 2 [Source:VGNC Symbol;Acc:VGNC:28668]
ENSBTAG00000019036	ENSBTAT00000025337	ARHGAP28	Rho GTPase activating protein 28 [Source:VGNC Symbol;Acc:VGNC:26086]
ENSBTAG00000019051	ENSBTAT00000025357	NAT14	N-acetyltransferase 14 (putative) [Source:NCBI gene;Acc:532809]
ENSBTAG00000019054	ENSBTAT00000025365	EPSTI1	epithelial stromal interaction 1 [Source:VGNC Symbol;Acc:VGNC:28557]
ENSBTAG00000019075	ENSBTAT00000025394	METAP1D	methionyl aminopeptidase type 1D, mitochondrial [Source:VGNC Symbol;Acc:VGNC:31396]
ENSBTAG00000019099	ENSBTAT00000025426	SLC25A37	solute carrier family 25 member 37 [Source:NCBI gene;Acc:100124521]
ENSBTAG00000027684	ENSBTAT00000025507	FOLR2	folate receptor 2 (fetal) [Source:NCBI gene;Acc:507672]
ENSBTAG00000019230	ENSBTAT00000025607	PTGER3	prostaglandin E receptor 3 [Source:VGNC Symbol;Acc:VGNC:33503]
ENSBTAG00000019293	ENSBTAT00000025687	EGR3	early growth response 3 [Source:VGNC Symbol;Acc:VGNC:28368]
ENSBTAG00000019302	ENSBTAT00000025701	BCL2	BCL2 apoptosis regulator [Source:VGNC Symbol;Acc:VGNC:26445]
ENSBTAG00000019303	ENSBTAT00000025702	MAFK	MAF bZIP transcription factor K [Source:VGNC Symbol;Acc:VGNC:31142]
ENSBTAG00000019340	ENSBTAT00000025758	PCDH9	protocadherin 9 [Source:HGNC Symbol;Acc:HGNC:8661]
ENSBTAG00000019347	ENSBTAT00000025765	PLXDC1	plexin domain containing 1 [Source:VGNC Symbol;Acc:VGNC:33057]
ENSBTAG00000019375	ENSBTAT00000025815	SCARF2	scavenger receptor class F member 2 [Source:VGNC Symbol;Acc:VGNC:34327]
ENSBTAG00000022449	ENSBTAT00000025820	SCD5	stearoyl-CoA desaturase 5 [Source:VGNC Symbol;Acc:VGNC:34328]
ENSBTAG00000019382	ENSBTAT00000025826	PKDCC	protein kinase domain containing, cytoplasmic [Source:VGNC Symbol;Acc:VGNC:32938]
ENSBTAG00000019410	ENSBTAT00000025858	CEP57L1	centrosomal protein 57 like 1 [Source:VGNC Symbol;Acc:VGNC:27208]
ENSBTAG00000019417	ENSBTAT00000025866	ARMCX2	armadillo repeat containing X-linked 2 [Source:VGNC Symbol;Acc:VGNC:50545]
ENSBTAG00000019421	ENSBTAT00000025871	DACT1	dishevelled binding antagonist of beta catenin 1 [Source:VGNC Symbol;Acc:VGNC:27867]
ENSBTAG00000019440	ENSBTAT00000025894	PROZ	protein Z, vitamin K dependent plasma glycoprotein [Source:VGNC Symbol;Acc:VGNC:33371]
ENSBTAG00000019460	ENSBTAT00000025923	MOXD1	monooxygenase DBH like 1 [Source:VGNC Symbol;Acc:VGNC:31568]
ENSBTAG00000019465	ENSBTAT00000025930	ITPKC	inositol-trisphosphate 3-kinase C [Source:VGNC Symbol;Acc:VGNC:30345]
ENSBTAG00000019478	ENSBTAT00000025945	NAAA	N-acylethanolamine acid amidase [Source:VGNC Symbol;Acc:VGNC:31854]
ENSBTAG00000019538	ENSBTAT00000026033	FBXO28	F-box protein 28 [Source:VGNC Symbol;Acc:VGNC:28901]
ENSBTAG00000019574	ENSBTAT00000026080	MAPK12	mitogen-activated protein kinase 12 [Source:VGNC Symbol;Acc:VGNC:31215]
ENSBTAG00000019587	ENSBTAT00000026091	PI15	peptidase inhibitor 15 [Source:VGNC Symbol;Acc:VGNC:32852]
ENSBTAG00000019596	ENSBTAT00000026109	GPRC5B	G protein-coupled receptor class C group 5 member B [Source:VGNC Symbol;Acc:VGNC:29607]
ENSBTAG00000019595	ENSBTAT00000026111	EGFLAM	EGF like, fibronectin type III and laminin G domains [Source:VGNC Symbol;Acc:VGNC:55044]
ENSBTAG00000019630	ENSBTAT00000026153	RGL1	ral guanine nucleotide dissociation stimulator like 1 [Source:VGNC Symbol;Acc:VGNC:33903]
ENSBTAG00000019674	ENSBTAT00000026221	CLIP3	CAP-Gly domain containing linker protein 3 [Source:VGNC Symbol;Acc:VGNC:27446]
ENSBTAG00000019680	ENSBTAT00000026228	ZYG11B	zyg-11 family member B, cell cycle regulator [Source:VGNC Symbol;Acc:VGNC:37394]
ENSBTAG00000019694	ENSBTAT00000026254	ADAM23	ADAM metallopeptidase domain 23 [Source:VGNC Symbol;Acc:VGNC:25609]
ENSBTAG00000019733	ENSBTAT00000026299	ADGRL4	adhesion G protein-coupled receptor L4 [Source:VGNC Symbol;Acc:VGNC:25672]
ENSBTAG00000019734	ENSBTAT00000026300	CD276	CD276 molecule [Source:VGNC Symbol;Acc:VGNC:27020]
ENSBTAG00000019767	ENSBTAT00000026341	MIER2	MIER family member 2 [Source:VGNC Symbol;Acc:VGNC:31470]
ENSBTAG00000019805	ENSBTAT00000026388	RHBDF1	rhomboid 5 homolog 1 [Source:VGNC Symbol;Acc:VGNC:33933]
ENSBTAG00000019832	ENSBTAT00000026423	TGFBR2	transforming growth factor beta receptor 2 [Source:VGNC Symbol;Acc:VGNC:35805]
ENSBTAG00000019866	ENSBTAT00000026471	NRP1	neuropilin 1 [Source:VGNC Symbol;Acc:VGNC:32266]
ENSBTAG00000019967	ENSBTAT00000026598	RASA3	RAS p21 protein activator 3 [Source:VGNC Symbol;Acc:VGNC:33737]
ENSBTAG00000019979	ENSBTAT00000026613	CMPK2	cytidine/uridine monophosphate kinase 2 [Source:VGNC Symbol;Acc:VGNC:27481]
ENSBTAG00000020015	ENSBTAT00000026657	DFFB	DNA fragmentation factor subunit beta [Source:VGNC Symbol;Acc:VGNC:28018]
ENSBTAG00000020031	ENSBTAT00000026682	PKD2	polycystin 2, transient receptor potential cation channel [Source:VGNC Symbol;Acc:VGNC:32935]
ENSBTAG00000020041	ENSBTAT00000026700	FAM13B	family with sequence similarity 13 member B [Source:VGNC Symbol;Acc:VGNC:55222]
ENSBTAG00000020046	ENSBTAT00000026710	CLMP	CXADR like membrane protein [Source:VGNC Symbol;Acc:VGNC:50091]
ENSBTAG00000020047	ENSBTAT00000026711	MON1A	MON1 homolog A, secretory trafficking associated [Source:VGNC Symbol;Acc:VGNC:31552]
ENSBTAG00000020056	ENSBTAT00000026725	COL12A1	collagen type XII alpha 1 chain [Source:VGNC Symbol;Acc:VGNC:52756]
ENSBTAG00000019039	ENSBTAT00000026729	ZNF239	zinc finger protein 239 [Source:VGNC Symbol;Acc:VGNC:58620]
ENSBTAG00000020079	ENSBTAT00000026753	MAP3K4	mitogen-activated protein kinase kinase kinase 4 [Source:VGNC Symbol;Acc:VGNC:31197]
ENSBTAG00000020136	ENSBTAT00000026825	CASK	calcium/calmodulin dependent serine protein kinase [Source:VGNC Symbol;Acc:VGNC:26776]
ENSBTAG00000020148	ENSBTAT00000026836	TEK	TEK receptor tyrosine kinase [Source:VGNC Symbol;Acc:VGNC:35735]
ENSBTAG00000020161	ENSBTAT00000026853	KLHL22	kelch like family member 22 [Source:VGNC Symbol;Acc:VGNC:30651]
ENSBTAG00000020166	ENSBTAT00000026859	ZNFX1	zinc finger NFX1-type containing 1 [Source:VGNC Symbol;Acc:VGNC:37357]
ENSBTAG00000020193	ENSBTAT00000026896	DCLRE1A	DNA cross-link repair 1A [Source:VGNC Symbol;Acc:VGNC:27916]
ENSBTAG00000020198	ENSBTAT00000026901	METRN	meteorin, glial cell differentiation regulator [Source:VGNC Symbol;Acc:VGNC:31398]
ENSBTAG00000020202	ENSBTAT00000026905	CRHBP	corticotropin releasing hormone binding protein [Source:VGNC Symbol;Acc:VGNC:27708]
ENSBTAG00000020214	ENSBTAT00000026919	LRRC8B	leucine rich repeat containing 8 VRAC subunit B [Source:VGNC Symbol;Acc:VGNC:31030]
ENSBTAG00000020270	ENSBTAT00000027016	NFKB1	nuclear factor kappa B subunit 1 [Source:VGNC Symbol;Acc:VGNC:32043]
ENSBTAG00000020313	ENSBTAT00000027072	FNBP1	formin binding protein 1 [Source:VGNC Symbol;Acc:VGNC:29059]
ENSBTAG00000020350	ENSBTAT00000027120	DUSP2	dual specificity phosphatase 2 [Source:VGNC Symbol;Acc:VGNC:28255]
ENSBTAG00000020366	ENSBTAT00000027147	TBL3	transducin beta like 3 [Source:VGNC Symbol;Acc:VGNC:35659]
ENSBTAG00000020417	ENSBTAT00000027209	DAPK3	death associated protein kinase 3 [Source:VGNC Symbol;Acc:VGNC:27878]
ENSBTAG00000020434	ENSBTAT00000027233	C18H19orf12	chromosome 18 C19orf12 homolog [Source:NCBI gene;Acc:533209]
ENSBTAG00000020459	ENSBTAT00000027263	TIMELESS	timeless circadian regulator [Source:VGNC Symbol;Acc:VGNC:35869]
ENSBTAG00000020536	ENSBTAT00000027362	HERC6	HECT and RLD domain containing E3 ubiquitin protein ligase family member 6 [Source:VGNC Symbol;Acc:VGNC:29815]
ENSBTAG00000020539	ENSBTAT00000027366	CHPF	chondroitin polymerizing factor [Source:VGNC Symbol;Acc:VGNC:27312]
ENSBTAG00000020542	ENSBTAT00000027370	SHE	Src homology 2 domain containing E [Source:VGNC Symbol;Acc:VGNC:34595]
ENSBTAG00000020561	ENSBTAT00000027396	KLHL15	kelch like family member 15 [Source:VGNC Symbol;Acc:VGNC:30645]
ENSBTAG00000020563	ENSBTAT00000027398	DDX59	DEAD-box helicase 59 [Source:VGNC Symbol;Acc:VGNC:27980]
ENSBTAG00000020573	ENSBTAT00000027416	SCUBE2	signal peptide, CUB domain and EGF like domain containing 2 [Source:VGNC Symbol;Acc:VGNC:34372]
ENSBTAG00000020661	ENSBTAT00000027538	ABCA1	ATP binding cassette subfamily A member 1 [Source:VGNC Symbol;Acc:VGNC:25455]
ENSBTAG00000027444	ENSBTAT00000027592	SVIL	supervillin [Source:NCBI gene;Acc:281509]
ENSBTAG00000020755	ENSBTAT00000027661	SELP	selectin P [Source:VGNC Symbol;Acc:VGNC:34424]
ENSBTAG00000020814	ENSBTAT00000027736	C2CD4B	C2 calcium dependent domain containing 4B [Source:NCBI gene;Acc:529849]
ENSBTAG00000020854	ENSBTAT00000027787	BCL6B	BCL6B transcription repressor [Source:VGNC Symbol;Acc:VGNC:57982]
ENSBTAG00000020880	ENSBTAT00000027817	ARMH4	armadillo-like helical domain containing 4 [Source:VGNC Symbol;Acc:VGNC:55104]
ENSBTAG00000020884	ENSBTAT00000027820	CASP4	caspase 4, apoptosis-related cysteine peptidase [Source:NCBI gene;Acc:338039]
ENSBTAG00000020898	ENSBTAT00000027841	CHST12	carbohydrate sulfotransferase 12 [Source:VGNC Symbol;Acc:VGNC:27340]
ENSBTAG00000000874	ENSBTAT00000027864	CAST	calpastatin [Source:VGNC Symbol;Acc:VGNC:26790]
ENSBTAG00000020933	ENSBTAT00000027882	HCFC2	host cell factor C2 [Source:VGNC Symbol;Acc:VGNC:29773]
ENSBTAG00000020990	ENSBTAT00000027950	P2RY14	purinergic receptor P2Y14 [Source:VGNC Symbol;Acc:VGNC:32527]
ENSBTAG00000021025	ENSBTAT00000027999	P3H2	prolyl 3-hydroxylase 2 [Source:VGNC Symbol;Acc:VGNC:32533]
ENSBTAG00000021026	ENSBTAT00000028000	PJA1	praja ring finger ubiquitin ligase 1 [Source:NCBI gene;Acc:786612]
ENSBTAG00000021051	ENSBTAT00000028038	ZNHIT6	zinc finger HIT-type containing 6 [Source:VGNC Symbol;Acc:VGNC:37361]
ENSBTAG00000014372	ENSBTAT00000028051	SMARCD3	SWI/SNF related, matrix associated, actin dependent regulator of chromatin, subfamily d, member 3 [Source:VGNC Symbol;Acc:VGNC:34995]
ENSBTAG00000021125	ENSBTAT00000028150	NUP160	nucleoporin 160 [Source:VGNC Symbol;Acc:VGNC:32353]
ENSBTAG00000021127	ENSBTAT00000028151	GNA14	G protein subunit alpha 14 [Source:VGNC Symbol;Acc:VGNC:29447]
ENSBTAG00000021151	ENSBTAT00000028188	MYH10	myosin heavy chain 10 [Source:VGNC Symbol;Acc:VGNC:31794]
ENSBTAG00000021156	ENSBTAT00000028197	TBC1D31	TBC1 domain family member 31 [Source:VGNC Symbol;Acc:VGNC:35642]
ENSBTAG00000021191	ENSBTAT00000028239	EHD2	EH domain containing 2 [Source:VGNC Symbol;Acc:VGNC:28372]
ENSBTAG00000021219	ENSBTAT00000028271	2001-09-01	septin 1 [Source:VGNC Symbol;Acc:VGNC:34449]
ENSBTAG00000021223	ENSBTAT00000028277	CRY2	cryptochrome circadian regulator 2 [Source:VGNC Symbol;Acc:VGNC:27731]
ENSBTAG00000021248	ENSBTAT00000028313	C25H7orf26	chromosome 25 C7orf26 homolog [Source:VGNC Symbol;Acc:VGNC:52689]
ENSBTAG00000021343	ENSBTAT00000028453	ARHGEF12	Rho guanine nucleotide exchange factor 12 [Source:VGNC Symbol;Acc:VGNC:26106]
ENSBTAG00000021444	ENSBTAT00000028589	TWIST2	twist family bHLH transcription factor 2 [Source:VGNC Symbol;Acc:VGNC:36526]
ENSBTAG00000021457	ENSBTAT00000028604	EFEMP2	EGF containing fibulin extracellular matrix protein 2 [Source:VGNC Symbol;Acc:VGNC:28349]
ENSBTAG00000021474	ENSBTAT00000028627	GSDMD	gasdermin D [Source:VGNC Symbol;Acc:VGNC:29675]
ENSBTAG00000021487	ENSBTAT00000028639	CIART	circadian associated repressor of transcription [Source:VGNC Symbol;Acc:VGNC:27358]
ENSBTAG00000039968	ENSBTAT00000028656	PIP4P2	phosphatidylinositol-4,5-bisphosphate 4-phosphatase 2 [Source:VGNC Symbol;Acc:VGNC:32910]
ENSBTAG00000021526	ENSBTAT00000028688	RPRM	reprimo, TP53 dependent G2 arrest mediator homolog [Source:VGNC Symbol;Acc:VGNC:34129]
ENSBTAG00000034609	ENSBTAT00000028729	ENSBTAG00000034609
ENSBTAG00000030258	ENSBTAT00000028798	CDC42EP1	CDC42 effector protein 1 [Source:VGNC Symbol;Acc:VGNC:27072]
ENSBTAG00000003018	ENSBTAT00000028801	FSTL3	follistatin like 3 [Source:VGNC Symbol;Acc:VGNC:29136]
ENSBTAG00000021634	ENSBTAT00000028829	PIAS3	protein inhibitor of activated STAT 3 [Source:VGNC Symbol;Acc:VGNC:32857]
ENSBTAG00000021639	ENSBTAT00000028836	ARC	activity regulated cytoskeleton associated protein [Source:VGNC Symbol;Acc:VGNC:26056]
ENSBTAG00000021658	ENSBTAT00000028862	GRASP	general receptor for phosphoinositides 1 associated scaffold protein [Source:VGNC Symbol;Acc:VGNC:29628]
ENSBTAG00000021706	ENSBTAT00000028930	TBX3	T-box 3 [Source:VGNC Symbol;Acc:VGNC:53924]
ENSBTAG00000021778	ENSBTAT00000029033	SELENON	selenoprotein N [Source:VGNC Symbol;Acc:VGNC:56142]
ENSBTAG00000021811	ENSBTAT00000029073	ANGPT4	angiopoietin 4 [Source:VGNC Symbol;Acc:VGNC:25889]
ENSBTAG00000021818	ENSBTAT00000029084	ADGRE5	adhesion G protein-coupled receptor E5 [Source:VGNC Symbol;Acc:VGNC:55196]
ENSBTAG00000021827	ENSBTAT00000029098	TCF21	transcription factor 21 [Source:VGNC Symbol;Acc:VGNC:35690]
ENSBTAG00000021856	ENSBTAT00000029136	R3HCC1L	R3H domain and coiled-coil containing 1 like [Source:VGNC Symbol;Acc:VGNC:33610]
ENSBTAG00000021859	ENSBTAT00000029142	PDSS2	decaprenyl diphosphate synthase subunit 2 [Source:VGNC Symbol;Acc:VGNC:32720]
ENSBTAG00000021875	ENSBTAT00000029162	SLC41A2	solute carrier family 41 member 2 [Source:VGNC Symbol;Acc:VGNC:34874]
ENSBTAG00000022777	ENSBTAT00000029173	CDC42BPA	CDC42 binding protein kinase alpha [Source:VGNC Symbol;Acc:VGNC:27069]
ENSBTAG00000021899	ENSBTAT00000029195	PDE9A	phosphodiesterase 9A [Source:VGNC Symbol;Acc:VGNC:32688]
ENSBTAG00000021912	ENSBTAT00000029212	DUSP7	dual specificity phosphatase 7 [Source:VGNC Symbol;Acc:VGNC:28263]
ENSBTAG00000021918	ENSBTAT00000029222	EZH1	enhancer of zeste 1 polycomb repressive complex 2 subunit [Source:VGNC Symbol;Acc:VGNC:28674]
ENSBTAG00000021928	ENSBTAT00000029233	DIPK1B	divergent protein kinase domain 1B [Source:VGNC Symbol;Acc:VGNC:28825]
ENSBTAG00000021945	ENSBTAT00000029257	NID2	nidogen 2 [Source:VGNC Symbol;Acc:VGNC:32074]
ENSBTAG00000024086	ENSBTAT00000029261	TMEM35B	transmembrane protein 35B [Source:VGNC Symbol;Acc:VGNC:36078]
ENSBTAG00000021978	ENSBTAT00000029307	PARVB	parvin beta [Source:VGNC Symbol;Acc:VGNC:32590]
ENSBTAG00000021980	ENSBTAT00000029308	RASSF8	Ras association domain family member 8 [Source:VGNC Symbol;Acc:VGNC:33764]
ENSBTAG00000039995	ENSBTAT00000029340	ENSBTAG00000039995	complement factor H [Source:NCBI gene;Acc:100336868]
ENSBTAG00000013150	ENSBTAT00000029505	THOC5	THO complex 5 [Source:VGNC Symbol;Acc:VGNC:35841]
ENSBTAG00000008061	ENSBTAT00000029668	RILPL1	Rab interacting lysosomal protein like 1 [Source:VGNC Symbol;Acc:VGNC:33967]
ENSBTAG00000015611	ENSBTAT00000029796	TBC1D9B	TBC1 domain family member 9B [Source:VGNC Symbol;Acc:VGNC:35647]
ENSBTAG00000022114	ENSBTAT00000029813	TMEM65	transmembrane protein 65 [Source:VGNC Symbol;Acc:VGNC:36106]
ENSBTAG00000012512	ENSBTAT00000030114	GPR137	G protein-coupled receptor 137 [Source:VGNC Symbol;Acc:VGNC:29550]
ENSBTAG00000022293	ENSBTAT00000030134	CSKMT	citrate synthase lysine methyltransferase [Source:VGNC Symbol;Acc:VGNC:31402]
ENSBTAG00000011190	ENSBTAT00000030194	FLNA	filamin A [Source:VGNC Symbol;Acc:VGNC:29033]
ENSBTAG00000021215	ENSBTAT00000030306	VWA5A	von Willebrand factor A domain containing 5A [Source:VGNC Symbol;Acc:VGNC:36853]
ENSBTAG00000000460	ENSBTAT00000030378	SYTL2	synaptotagmin like 2 [Source:NCBI gene;Acc:614406]
ENSBTAG00000049300	ENSBTAT00000030486	AARSD1	alanyl-tRNA synthetase domain containing 1 [Source:NCBI gene;Acc:100125882]
ENSBTAG00000003217	ENSBTAT00000030498	CADM3	cell adhesion molecule 3 [Source:VGNC Symbol;Acc:VGNC:26696]
ENSBTAG00000022580	ENSBTAT00000030590	INKA2	inka box actin regulator 2 [Source:VGNC Symbol;Acc:VGNC:50127]
ENSBTAG00000022598	ENSBTAT00000030613	NRADD	neurotrophin receptor associated death domain [Source:NCBI gene;Acc:615855]
ENSBTAG00000015833	ENSBTAT00000030623	DHX30	DExH-box helicase 30 [Source:VGNC Symbol;Acc:VGNC:28051]
ENSBTAG00000046322	ENSBTAT00000030641	ENSBTAG00000046322
ENSBTAG00000008416	ENSBTAT00000030667	ABHD5	abhydrolase domain containing 5 [Source:VGNC Symbol;Acc:VGNC:25502]
ENSBTAG00000022681	ENSBTAT00000030754	EOGT	EGF domain specific O-linked N-acetylglucosamine transferase [Source:VGNC Symbol;Acc:VGNC:28515]
ENSBTAG00000003325	ENSBTAT00000030970	SNRK	SNF related kinase [Source:VGNC Symbol;Acc:VGNC:50156]
ENSBTAG00000010037	ENSBTAT00000031064	TMEM241	transmembrane protein 241 [Source:VGNC Symbol;Acc:VGNC:36052]
ENSBTAG00000030932	ENSBTAT00000031066	IFI44L	interferon induced protein 44 like [Source:VGNC Symbol;Acc:VGNC:30046]
ENSBTAG00000022986	ENSBTAT00000031229	TAFA5	TAFA chemokine like family member 5 [Source:VGNC Symbol;Acc:VGNC:28779]
ENSBTAG00000010694	ENSBTAT00000031361	BICC1	BicC family RNA binding protein 1 [Source:VGNC Symbol;Acc:VGNC:26490]
ENSBTAG00000023074	ENSBTAT00000031377	C28H1orf198	chromosome 28 C1orf198 homolog [Source:NCBI gene;Acc:616380]
ENSBTAG00000019843	ENSBTAT00000031479	HAUS6	HAUS augmin like complex subunit 6 [Source:VGNC Symbol;Acc:VGNC:29761]
ENSBTAG00000004939	ENSBTAT00000031518	ZNF569	zinc finger protein 569 [Source:VGNC Symbol;Acc:VGNC:52281]
ENSBTAG00000002668	ENSBTAT00000031586	ZNF711	zinc finger protein 711 [Source:VGNC Symbol;Acc:VGNC:37337]
ENSBTAG00000007331	ENSBTAT00000031949	PLOD2	procollagen-lysine,2-oxoglutarate 5-dioxygenase 2 [Source:VGNC Symbol;Acc:VGNC:33040]
ENSBTAG00000014960	ENSBTAT00000031972	SCHIP1	schwannomin interacting protein 1 [Source:NCBI gene;Acc:535716]
ENSBTAG00000021789	ENSBTAT00000031986	ZNF574	zinc finger protein 574 [Source:VGNC Symbol;Acc:VGNC:50117]
ENSBTAG00000011334	ENSBTAT00000032135	NADK2	NAD kinase 2, mitochondrial [Source:VGNC Symbol;Acc:VGNC:31864]
ENSBTAG00000013769	ENSBTAT00000032332	NECTIN3	nectin cell adhesion molecule 3 [Source:NCBI gene;Acc:534360]
ENSBTAG00000001852	ENSBTAT00000032460	BREH1	retinyl ester hydrolase type 1 [Source:NCBI gene;Acc:497207]
ENSBTAG00000008787	ENSBTAT00000032523	FAM171A1	family with sequence similarity 171 member A1 [Source:VGNC Symbol;Acc:VGNC:28756]
ENSBTAG00000012519	ENSBTAT00000032589	XDH	xanthine dehydrogenase [Source:VGNC Symbol;Acc:VGNC:36984]
ENSBTAG00000021306	ENSBTAT00000032674	CHRDL2	chordin like 2 [Source:VGNC Symbol;Acc:VGNC:27317]
ENSBTAG00000017670	ENSBTAT00000032697	ENSBTAG00000017670	guanylate-binding protein 1 [Source:NCBI gene;Acc:511531]
ENSBTAG00000011307	ENSBTAT00000032743	DNM1	dynamin 1 [Source:VGNC Symbol;Acc:VGNC:50145]
ENSBTAG00000023847	ENSBTAT00000032752	IKZF5	IKAROS family zinc finger 5 [Source:VGNC Symbol;Acc:VGNC:30106]
ENSBTAG00000023929	ENSBTAT00000032910	FOSL2	FOS like 2, AP-1 transcription factor subunit [Source:VGNC Symbol;Acc:VGNC:29076]
ENSBTAG00000003902	ENSBTAT00000032958	ZNF512	zinc finger protein 512 [Source:VGNC Symbol;Acc:VGNC:37290]
ENSBTAG00000008956	ENSBTAT00000033046	CD8B	CD8b molecule [Source:NCBI gene;Acc:508633]
ENSBTAG00000017469	ENSBTAT00000033104	CCDC88A	coiled-coil domain containing 88A [Source:VGNC Symbol;Acc:VGNC:26927]
ENSBTAG00000021024	ENSBTAT00000033270	MACF1	microtubule actin crosslinking factor 1 [Source:VGNC Symbol;Acc:VGNC:55610]
ENSBTAG00000008468	ENSBTAT00000033398	AGAP3	ArfGAP with GTPase domain, ankyrin repeat and PH domain 3 [Source:VGNC Symbol;Acc:VGNC:25721]
ENSBTAG00000039196	ENSBTAT00000033461	ENSBTAG00000039196	C4b-binding protein alpha-like [Source:NCBI gene;Acc:510860]
ENSBTAG00000002096	ENSBTAT00000033730	FCGR3A	Fc fragment of IgG, low affinity IIIa, receptor (CD16a) [Source:NCBI gene;Acc:281766]
ENSBTAG00000024379	ENSBTAT00000033775	LRRC17	leucine rich repeat containing 17 [Source:VGNC Symbol;Acc:VGNC:52798]
ENSBTAG00000021289	ENSBTAT00000033883	POGZ	pogo transposable element derived with ZNF domain [Source:VGNC Symbol;Acc:VGNC:33109]
ENSBTAG00000000406	ENSBTAT00000033914	GPATCH4	G-patch domain containing 4 [Source:VGNC Symbol;Acc:VGNC:29519]
ENSBTAG00000012405	ENSBTAT00000033952	PEAR1	platelet endothelial aggregation receptor 1 [Source:VGNC Symbol;Acc:VGNC:32734]
ENSBTAG00000010718	ENSBTAT00000034000	RALGPS2	Ral GEF with PH domain and SH3 binding motif 2 [Source:VGNC Symbol;Acc:VGNC:33705]
ENSBTAG00000024485	ENSBTAT00000034007	KLHL20	kelch like family member 20 [Source:VGNC Symbol;Acc:VGNC:30649]
ENSBTAG00000035206	ENSBTAT00000034356	ENSBTAG00000035206
ENSBTAG00000016525	ENSBTAT00000034583	ITGA1	integrin subunit alpha 1 [Source:VGNC Symbol;Acc:VGNC:30310]
ENSBTAG00000024884	ENSBTAT00000034642	CCNF	cyclin F [Source:NCBI gene;Acc:505200]
ENSBTAG00000009496	ENSBTAT00000034831	STAT5A	signal transducer and activator of transcription 5A [Source:VGNC Symbol;Acc:VGNC:35372]
ENSBTAG00000020860	ENSBTAT00000034967	CHD1	chromodomain helicase DNA binding protein 1 [Source:VGNC Symbol;Acc:VGNC:27276]
ENSBTAG00000020701	ENSBTAT00000035014	MEF2C	myocyte enhancer factor 2C [Source:VGNC Symbol;Acc:VGNC:31373]
ENSBTAG00000011847	ENSBTAT00000035046	ASPN	asporin [Source:VGNC Symbol;Acc:VGNC:26222]
ENSBTAG00000013392	ENSBTAT00000035237	PLD2	phospholipase D2 [Source:VGNC Symbol;Acc:VGNC:32996]
ENSBTAG00000010073	ENSBTAT00000035265	FLOT2	flotillin 2 [Source:VGNC Symbol;Acc:VGNC:29037]
ENSBTAG00000020389	ENSBTAT00000035368	TPP2	tripeptidyl peptidase 2 [Source:VGNC Symbol;Acc:VGNC:36257]
ENSBTAG00000014676	ENSBTAT00000035443	SHROOM1	shroom family member 1 [Source:VGNC Symbol;Acc:VGNC:34608]
ENSBTAG00000015988	ENSBTAT00000035455	MYH11	myosin heavy chain 11 [Source:VGNC Symbol;Acc:VGNC:31795]
ENSBTAG00000025452	ENSBTAT00000035788	SF3A2	splicing factor 3a subunit 2 [Source:VGNC Symbol;Acc:VGNC:34507]
ENSBTAG00000013705	ENSBTAT00000035966	NFKBIE	NFKB inhibitor epsilon [Source:VGNC Symbol;Acc:VGNC:32048]
ENSBTAG00000016830	ENSBTAT00000036227	DAXX	death domain associated protein [Source:VGNC Symbol;Acc:VGNC:27884]
ENSBTAG00000025659	ENSBTAT00000036255	ZNF618	zinc finger protein 618 [Source:VGNC Symbol;Acc:VGNC:37314]
ENSBTAG00000016467	ENSBTAT00000036406	SLC22A17	solute carrier family 22 member 17 [Source:VGNC Symbol;Acc:VGNC:34725]
ENSBTAG00000005816	ENSBTAT00000036455	IRF9	interferon regulatory factor 9 [Source:VGNC Symbol;Acc:VGNC:30280]
ENSBTAG00000025809	ENSBTAT00000036501	ABHD8	abhydrolase domain containing 8 [Source:VGNC Symbol;Acc:VGNC:25504]
ENSBTAG00000002110	ENSBTAT00000036611	DMGDH	dimethylglycine dehydrogenase [Source:VGNC Symbol;Acc:VGNC:28106]
ENSBTAG00000008101	ENSBTAT00000036658	PCSK5	proprotein convertase subtilisin/kexin type 5 [Source:VGNC Symbol;Acc:VGNC:56979]
ENSBTAG00000007665	ENSBTAT00000036705	NPR3	natriuretic peptide receptor 3 [Source:NCBI gene;Acc:281358]
ENSBTAG00000006843	ENSBTAT00000036838	UTP15	UTP15, small subunit processome component [Source:VGNC Symbol;Acc:VGNC:36742]
ENSBTAG00000026139	ENSBTAT00000037047	ARMCX1	armadillo repeat containing X-linked 1 [Source:VGNC Symbol;Acc:VGNC:50546]
ENSBTAG00000014614	ENSBTAT00000037115	ACTA2	actin alpha 2, smooth muscle [Source:NCBI gene;Acc:515610]
ENSBTAG00000007364	ENSBTAT00000037121	PMS2	PMS1 homolog 2, mismatch repair system component [Source:NCBI gene;Acc:527039]
ENSBTAG00000004720	ENSBTAT00000037267	SULF1	sulfatase 1 [Source:VGNC Symbol;Acc:VGNC:53880]
ENSBTAG00000026523	ENSBTAT00000037724	PLAGL1	PLAG1 like zinc finger 1 [Source:VGNC Symbol;Acc:VGNC:32972]
ENSBTAG00000003598	ENSBTAT00000037738	P3H3	prolyl 3-hydroxylase 3 [Source:VGNC Symbol;Acc:VGNC:32534]
ENSBTAG00000015888	ENSBTAT00000037744	PDE7B	phosphodiesterase 7B [Source:VGNC Symbol;Acc:VGNC:32686]
ENSBTAG00000017205	ENSBTAT00000038007	CCN6	cellular communication network factor 6 [Source:VGNC Symbol;Acc:VGNC:36946]
ENSBTAG00000026684	ENSBTAT00000038058	SYNC	syncoilin, intermediate filament protein [Source:VGNC Symbol;Acc:VGNC:35517]
ENSBTAG00000026710	ENSBTAT00000038103	C2H2orf72	chromosome 2 C2orf72 homolog [Source:VGNC Symbol;Acc:VGNC:52702]
ENSBTAG00000000053	ENSBTAT00000038128	FILIP1	filamin A interacting protein 1 [Source:VGNC Symbol;Acc:VGNC:29012]
ENSBTAG00000021325	ENSBTAT00000038159	SLC19A3	solute carrier family 19 member 3 [Source:VGNC Symbol;Acc:VGNC:56147]
ENSBTAG00000016297	ENSBTAT00000038209	CCNYL1	cyclin Y like 1 [Source:VGNC Symbol;Acc:VGNC:55332]
ENSBTAG00000017694	ENSBTAT00000038232	TRPS1	transcriptional repressor GATA binding 1 [Source:VGNC Symbol;Acc:VGNC:36395]
ENSBTAG00000016572	ENSBTAT00000038243	USP37	ubiquitin specific peptidase 37 [Source:VGNC Symbol;Acc:VGNC:36726]
ENSBTAG00000031503	ENSBTAT00000038247	NDUFA4L2	NDUFA4 mitochondrial complex associated like 2 [Source:VGNC Symbol;Acc:VGNC:31948]
ENSBTAG00000007213	ENSBTAT00000038306	SIRPA	signal regulatory protein alpha [Source:NCBI gene;Acc:327666]
ENSBTAG00000026825	ENSBTAT00000038349	TMEM37	transmembrane protein 37 [Source:VGNC Symbol;Acc:VGNC:36079]
ENSBTAG00000015396	ENSBTAT00000038477	RBM24	RNA binding motif protein 24 [Source:VGNC Symbol;Acc:VGNC:33793]
ENSBTAG00000026963	ENSBTAT00000038591	NCALD	neurocalcin delta [Source:VGNC Symbol;Acc:VGNC:31897]
ENSBTAG00000027020	ENSBTAT00000038684	COL5A2	collagen type V alpha 2 chain [Source:VGNC Symbol;Acc:VGNC:27568]
ENSBTAG00000007348	ENSBTAT00000038724	STRA6	stimulated by retinoic acid 6 [Source:VGNC Symbol;Acc:VGNC:35417]
ENSBTAG00000027074	ENSBTAT00000038788	SV2B	synaptic vesicle glycoprotein 2B [Source:VGNC Symbol;Acc:VGNC:35495]
ENSBTAG00000020053	ENSBTAT00000038847	ZEB1	zinc finger E-box binding homeobox 1 [Source:VGNC Symbol;Acc:VGNC:37147]
ENSBTAG00000011789	ENSBTAT00000039029	REST	RE1-silencing transcription factor [Source:NCBI gene;Acc:507148]
ENSBTAG00000008921	ENSBTAT00000039125	NEXN	nexilin F-actin binding protein [Source:VGNC Symbol;Acc:VGNC:32025]
ENSBTAG00000027319	ENSBTAT00000039166	ENSBTAG00000027319
ENSBTAG00000003490	ENSBTAT00000039193	ELMO1	engulfment and cell motility 1 [Source:VGNC Symbol;Acc:VGNC:28438]
ENSBTAG00000027426	ENSBTAT00000039377	ENSBTAG00000027426
ENSBTAG00000004620	ENSBTAT00000039401	ZNF133	zinc finger protein 133 [Source:NCBI gene;Acc:616189]
ENSBTAG00000007602	ENSBTAT00000039425	ITGA8	integrin subunit alpha 8 [Source:VGNC Symbol;Acc:VGNC:30319]
ENSBTAG00000021420	ENSBTAT00000039578	EPHA7	EPH receptor A7 [Source:VGNC Symbol;Acc:VGNC:28537]
ENSBTAG00000027569	ENSBTAT00000039647	APBB2	amyloid beta precursor protein binding family B member 2 [Source:VGNC Symbol;Acc:VGNC:26005]
ENSBTAG00000033137	ENSBTAT00000039724	PSD3	pleckstrin and Sec7 domain containing 3 [Source:VGNC Symbol;Acc:VGNC:57317]
ENSBTAG00000027625	ENSBTAT00000039787	SFRP1	secreted frizzled related protein 1 [Source:VGNC Symbol;Acc:VGNC:34520]
ENSBTAG00000014463	ENSBTAT00000039835	CAMK2D	calcium/calmodulin dependent protein kinase II delta [Source:VGNC Symbol;Acc:VGNC:53692]
ENSBTAG00000003938	ENSBTAT00000039897	FNDC1	fibronectin type III domain containing 1 [Source:VGNC Symbol;Acc:VGNC:58376]
ENSBTAG00000019537	ENSBTAT00000039901	MARCH8	membrane associated ring-CH-type finger 8 [Source:VGNC Symbol;Acc:VGNC:55990]
ENSBTAG00000003586	ENSBTAT00000039902	MAN1A2	mannosidase alpha class 1A member 2 [Source:VGNC Symbol;Acc:VGNC:31162]
ENSBTAG00000021342	ENSBTAT00000040031	TMEM136	transmembrane protein 136 [Source:VGNC Symbol;Acc:VGNC:35970]
ENSBTAG00000027766	ENSBTAT00000040033	C1QTNF5	C1q and TNF related 5 [Source:VGNC Symbol;Acc:VGNC:26625]
ENSBTAG00000014354	ENSBTAT00000040049	FXYD6	FXYD domain containing ion transport regulator 6 [Source:VGNC Symbol;Acc:VGNC:54871]
ENSBTAG00000019365	ENSBTAT00000040056	BACE1	beta-secretase 1 [Source:VGNC Symbol;Acc:VGNC:26400]
ENSBTAG00000016221	ENSBTAT00000040247	AMOT	angiomotin [Source:VGNC Symbol;Acc:VGNC:25870]
ENSBTAG00000002233	ENSBTAT00000040344	CPNE2	copine 2 [Source:VGNC Symbol;Acc:VGNC:27659]
ENSBTAG00000014906	ENSBTAT00000042717	VCAN	versican [Source:VGNC Symbol;Acc:VGNC:36778]
ENSBTAG00000030282	ENSBTAT00000042759	ZBED8	zinc finger BED-type containing 8 [Source:VGNC Symbol;Acc:VGNC:37055]
ENSBTAG00000030333	ENSBTAT00000042831	AOC3	amine oxidase copper containing 3 [Source:NCBI gene;Acc:281002]
ENSBTAG00000020699	ENSBTAT00000042839	TSPAN11	tetraspanin 11 [Source:VGNC Symbol;Acc:VGNC:36426]
ENSBTAG00000030347	ENSBTAT00000042847	TUBG2	tubulin gamma 2 [Source:VGNC Symbol;Acc:VGNC:55882]
ENSBTAG00000011950	ENSBTAT00000042854	EMC1	ER membrane protein complex subunit 1 [Source:VGNC Symbol;Acc:VGNC:28461]
ENSBTAG00000030493	ENSBTAT00000043032	RERGL	RERG like [Source:VGNC Symbol;Acc:VGNC:33874]
ENSBTAG00000005198	ENSBTAT00000043056	FGF1	fibroblast growth factor 1 [Source:VGNC Symbol;Acc:VGNC:28970]
ENSBTAG00000030521	ENSBTAT00000043070	IER5L	immediate early response 5 like [Source:VGNC Symbol;Acc:VGNC:30041]
ENSBTAG00000008735	ENSBTAT00000043072	VASH1	vasohibin 1 [Source:VGNC Symbol;Acc:VGNC:36767]
ENSBTAG00000030593	ENSBTAT00000043219	ENSBTAG00000030593	raftlin, lipid raft linker 1 [Source:NCBI gene;Acc:506782]
ENSBTAG00000015103	ENSBTAT00000043275	IQCC	IQ motif containing C [Source:VGNC Symbol;Acc:VGNC:30251]
ENSBTAG00000019269	ENSBTAT00000043412	COL6A2	collagen type VI alpha 2 chain [Source:VGNC Symbol;Acc:VGNC:27571]
ENSBTAG00000030705	ENSBTAT00000043415	DACT3	dishevelled binding antagonist of beta catenin 3 [Source:VGNC Symbol;Acc:VGNC:27869]
ENSBTAG00000030817	ENSBTAT00000043570	LMBR1	limb development membrane protein 1 [Source:VGNC Symbol;Acc:VGNC:30922]
ENSBTAG00000011082	ENSBTAT00000043595	IGF1	insulin like growth factor 1 [Source:VGNC Symbol;Acc:VGNC:30076]
ENSBTAG00000004635	ENSBTAT00000043699	LLGL1	LLGL scribble cell polarity complex component 1 [Source:VGNC Symbol;Acc:VGNC:30915]
ENSBTAG00000003707	ENSBTAT00000043796	GRAP	GRB2-related adaptor protein [Source:NCBI gene;Acc:534491]
ENSBTAG00000011340	ENSBTAT00000043854	NSL1	NSL1 component of MIS12 kinetochore complex [Source:VGNC Symbol;Acc:VGNC:32277]
ENSBTAG00000003809	ENSBTAT00000044026	PLCD4	phospholipase C delta 4 [Source:VGNC Symbol;Acc:VGNC:32986]
ENSBTAG00000020575	ENSBTAT00000044045	IFITM5	interferon induced transmembrane protein 5 [Source:VGNC Symbol;Acc:VGNC:30053]
ENSBTAG00000047121	ENSBTAT00000044102	ENSBTAG00000047121	immunoglobulin lambda-1 light chain-like [Source:NCBI gene;Acc:100847119]
ENSBTAG00000015413	ENSBTAT00000044150	RASA2	RAS p21 protein activator 2 [Source:VGNC Symbol;Acc:VGNC:33736]
ENSBTAG00000031217	ENSBTAT00000044205	MYL6B	myosin light chain 6B [Source:VGNC Symbol;Acc:VGNC:31803]
ENSBTAG00000020418	ENSBTAT00000044236	CA5B	carbonic anhydrase 5B [Source:VGNC Symbol;Acc:VGNC:26655]
ENSBTAG00000031277	ENSBTAT00000044307	FOXL2	forkhead box L2 [Source:VGNC Symbol;Acc:VGNC:29093]
ENSBTAG00000001504	ENSBTAT00000044320	NOP14	NOP14 nucleolar protein [Source:VGNC Symbol;Acc:VGNC:32165]
ENSBTAG00000031287	ENSBTAT00000044329	TMEM158	transmembrane protein 158 [Source:NCBI gene;Acc:788085]
ENSBTAG00000016373	ENSBTAT00000044346	TTC26	tetratricopeptide repeat domain 26 [Source:VGNC Symbol;Acc:VGNC:36465]
ENSBTAG00000018164	ENSBTAT00000044349	FNDC4	fibronectin type III domain containing 4 [Source:VGNC Symbol;Acc:VGNC:29064]
ENSBTAG00000040367	ENSBTAT00000044482	ENSBTAG00000040367
ENSBTAG00000007773	ENSBTAT00000044539	VCAM1	vascular cell adhesion molecule 1 [Source:NCBI gene;Acc:282118]
ENSBTAG00000031461	ENSBTAT00000044574	SNX7	sorting nexin 7 [Source:VGNC Symbol;Acc:VGNC:35113]
ENSBTAG00000016598	ENSBTAT00000044652	DYNC1H1	dynein cytoplasmic 1 heavy chain 1 [Source:VGNC Symbol;Acc:VGNC:50143]
ENSBTAG00000009336	ENSBTAT00000044711	LXN	latexin [Source:VGNC Symbol;Acc:VGNC:31087]
ENSBTAG00000031548	ENSBTAT00000044723	ENSBTAG00000031548	uncharacterized LOC514257 [Source:NCBI gene;Acc:514257]
ENSBTAG00000005230	ENSBTAT00000044731	SHOX2	short stature homeobox 2 [Source:VGNC Symbol;Acc:VGNC:34606]
ENSBTAG00000031572	ENSBTAT00000044761	IFT80	intraflagellar transport 80 [Source:NCBI gene;Acc:513583]
ENSBTAG00000017223	ENSBTAT00000044831	MEST	mesoderm specific transcript [Source:VGNC Symbol;Acc:VGNC:31393]
ENSBTAG00000014995	ENSBTAT00000044944	THAP8	THAP domain containing 8 [Source:VGNC Symbol;Acc:VGNC:35825]
ENSBTAG00000018052	ENSBTAT00000044949	PTPRS	protein tyrosine phosphatase, receptor type S [Source:VGNC Symbol;Acc:VGNC:33558]
ENSBTAG00000017490	ENSBTAT00000045023	PLD1	phospholipase D1 [Source:VGNC Symbol;Acc:VGNC:50244]
ENSBTAG00000015807	ENSBTAT00000045025	GALT	galactose-1-phosphate uridylyltransferase [Source:VGNC Symbol;Acc:VGNC:29242]
ENSBTAG00000031917	ENSBTAT00000045257	SCAF8	SR-related CTD associated factor 8 [Source:VGNC Symbol;Acc:VGNC:52823]
ENSBTAG00000031967	ENSBTAT00000045324	AMPH	amphiphysin [Source:VGNC Symbol;Acc:VGNC:25875]
ENSBTAG00000003408	ENSBTAT00000045349	ENSBTAG00000003408
ENSBTAG00000014401	ENSBTAT00000045370	SORBS3	sorbin and SH3 domain containing 3 [Source:VGNC Symbol;Acc:VGNC:35129]
ENSBTAG00000006864	ENSBTAT00000045468	ENSBTAG00000006864	complement C4-like [Source:NCBI gene;Acc:107131209]
ENSBTAG00000032079	ENSBTAT00000045504	SYT9	synaptotagmin 9 [Source:VGNC Symbol;Acc:VGNC:35545]
ENSBTAG00000033248	ENSBTAT00000045591	CDH3	cadherin 3 [Source:VGNC Symbol;Acc:VGNC:27103]
ENSBTAG00000038748	ENSBTAT00000045694	HBG	hemoglobin, gamma [Source:NCBI gene;Acc:511735]
ENSBTAG00000032265	ENSBTAT00000045760	RTP4	receptor transporter protein 4 [Source:VGNC Symbol;Acc:VGNC:53603]
ENSBTAG00000000199	ENSBTAT00000045859	PDP1	pyruvate dehyrogenase phosphatase catalytic subunit 1 [Source:VGNC Symbol;Acc:VGNC:32713]
ENSBTAG00000012423	ENSBTAT00000045915	SENP1	SUMO specific peptidase 1 [Source:VGNC Symbol;Acc:VGNC:34445]
ENSBTAG00000032519	ENSBTAT00000046124	CAMKMT	calmodulin-lysine N-methyltransferase [Source:VGNC Symbol;Acc:VGNC:26727]
ENSBTAG00000013205	ENSBTAT00000046134	IL1RAP	interleukin 1 receptor accessory protein [Source:VGNC Symbol;Acc:VGNC:30133]
ENSBTAG00000012418	ENSBTAT00000046332	MED23	mediator complex subunit 23 [Source:VGNC Symbol;Acc:VGNC:31360]
ENSBTAG00000032887	ENSBTAT00000046690	SUPT3H	SPT3 homolog, SAGA and STAGA complex component [Source:VGNC Symbol;Acc:VGNC:35479]
ENSBTAG00000012441	ENSBTAT00000046721	SMAD7	SMAD family member 7 [Source:VGNC Symbol;Acc:VGNC:34980]
ENSBTAG00000032996	ENSBTAT00000046841	P4HA1	prolyl 4-hydroxylase subunit alpha 1 [Source:VGNC Symbol;Acc:VGNC:32535]
ENSBTAG00000006680	ENSBTAT00000046968	NKIRAS1	NFKB inhibitor interacting Ras like 1 [Source:NCBI gene;Acc:522875]
ENSBTAG00000011205	ENSBTAT00000046974	PPP1R42	protein phosphatase 1 regulatory subunit 42 [Source:VGNC Symbol;Acc:VGNC:53877]
ENSBTAG00000006835	ENSBTAT00000047009	MCAM	melanoma cell adhesion molecule [Source:NCBI gene;Acc:281301]
ENSBTAG00000033107	ENSBTAT00000047019	OSMR	oncostatin M receptor [Source:VGNC Symbol;Acc:VGNC:32475]
ENSBTAG00000010888	ENSBTAT00000047028	VSIR	V-set immunoregulatory receptor [Source:VGNC Symbol;Acc:VGNC:50150]
ENSBTAG00000026283	ENSBTAT00000047216	ASPH	aspartate beta-hydroxylase [Source:VGNC Symbol;Acc:VGNC:26219]
ENSBTAG00000005250	ENSBTAT00000047242	BGN	biglycan [Source:VGNC Symbol;Acc:VGNC:26481]
ENSBTAG00000033313	ENSBTAT00000047351	SLC38A9	solute carrier family 38 member 9 [Source:VGNC Symbol;Acc:VGNC:34856]
ENSBTAG00000033365	ENSBTAT00000047451	METTL24	methyltransferase like 24 [Source:VGNC Symbol;Acc:VGNC:31409]
ENSBTAG00000033486	ENSBTAT00000047622	C17H4orf46	chromosome 17 C4orf46 homolog [Source:VGNC Symbol;Acc:VGNC:52650]
ENSBTAG00000020589	ENSBTAT00000047864	ENTPD1	ectonucleoside triphosphate diphosphohydrolase 1 [Source:NCBI gene;Acc:282223]
ENSBTAG00000007141	ENSBTAT00000047965	GULP1	GULP PTB domain containing engulfment adaptor 1 [Source:VGNC Symbol;Acc:VGNC:50050]
ENSBTAG00000025258	ENSBTAT00000048100	ENSBTAG00000025258	keratin-associated protein 5-1 [Source:NCBI gene;Acc:515676]
ENSBTAG00000033902	ENSBTAT00000048106	SLC25A32	solute carrier family 25 member 32 [Source:VGNC Symbol;Acc:VGNC:34758]
ENSBTAG00000034113	ENSBTAT00000048360	GALNT10	polypeptide N-acetylgalactosaminyltransferase 10 [Source:VGNC Symbol;Acc:VGNC:29223]
ENSBTAG00000034349	ENSBTAT00000048651	IFI44	interferon induced protein 44 [Source:VGNC Symbol;Acc:VGNC:30045]
ENSBTAG00000010462	ENSBTAT00000048830	ROBO2	roundabout guidance receptor 2 [Source:VGNC Symbol;Acc:VGNC:34079]
ENSBTAG00000040058	ENSBTAT00000048911	ORC5	origin recognition complex subunit 5 [Source:VGNC Symbol;Acc:VGNC:32450]
ENSBTAG00000038234	ENSBTAT00000048928	BHMT2	betaine--homocysteine S-methyltransferase 2 [Source:VGNC Symbol;Acc:VGNC:26489]
ENSBTAG00000051318	ENSBTAT00000048938	ENSBTAG00000051318
ENSBTAG00000016758	ENSBTAT00000048965	MLH1	mutL homolog 1 [Source:VGNC Symbol;Acc:VGNC:31497]
ENSBTAG00000007444	ENSBTAT00000049195	MAP3K7CL	MAP3K7 C-terminal like [Source:VGNC Symbol;Acc:VGNC:31201]
ENSBTAG00000020570	ENSBTAT00000049199	PRDM8	PR/SET domain 8 [Source:VGNC Symbol;Acc:VGNC:53772]
ENSBTAG00000034776	ENSBTAT00000049235	DDAH1	dimethylarginine dimethylaminohydrolase 1 [Source:VGNC Symbol;Acc:VGNC:27939]
ENSBTAG00000005327	ENSBTAT00000049275	SUSD5	sushi domain containing 5 [Source:VGNC Symbol;Acc:VGNC:58418]
ENSBTAG00000034827	ENSBTAT00000049292	PDGFD	platelet derived growth factor D [Source:VGNC Symbol;Acc:VGNC:32691]
ENSBTAG00000020617	ENSBTAT00000049485	TSC2	TSC complex subunit 2 [Source:VGNC Symbol;Acc:VGNC:36408]
ENSBTAG00000017746	ENSBTAT00000049620	SLIT3	slit guidance ligand 3 [Source:VGNC Symbol;Acc:VGNC:34961]
ENSBTAG00000000275	ENSBTAT00000049732	PARP11	poly(ADP-ribose) polymerase family member 11 [Source:VGNC Symbol;Acc:VGNC:49073]
ENSBTAG00000012111	ENSBTAT00000049757	PRDM5	PR/SET domain 5 [Source:VGNC Symbol;Acc:VGNC:33297]
ENSBTAG00000035437	ENSBTAT00000049932	STAG1	stromal antigen 1 [Source:VGNC Symbol;Acc:VGNC:35353]
ENSBTAG00000011953	ENSBTAT00000050033	PRKACB	protein kinase cAMP-activated catalytic subunit beta [Source:VGNC Symbol;Acc:VGNC:33321]
ENSBTAG00000035662	ENSBTAT00000050151	CAMK4	calcium/calmodulin dependent protein kinase IV [Source:NCBI gene;Acc:100337083]
ENSBTAG00000054407	ENSBTAT00000050632	ENSBTAG00000054407
ENSBTAG00000023169	ENSBTAT00000050711	ENSBTAG00000023169	ninein like [Source:NCBI gene;Acc:100297905]
ENSBTAG00000037781	ENSBTAT00000051941	FKBPL	FKBP prolyl isomerase like [Source:VGNC Symbol;Acc:VGNC:29028]
ENSBTAG00000037726	ENSBTAT00000052073	PLCD1	phospholipase C delta 1 [Source:VGNC Symbol;Acc:VGNC:32984]
ENSBTAG00000001282	ENSBTAT00000052260	RALGAPA1	Ral GTPase activating protein catalytic alpha subunit 1 [Source:VGNC Symbol;Acc:VGNC:33701]
ENSBTAG00000039287	ENSBTAT00000052349	ZFP69	ZFP69 zinc finger protein [Source:VGNC Symbol;Acc:VGNC:37168]
ENSBTAG00000039664	ENSBTAT00000052413	ENSBTAG00000039664
ENSBTAG00000037389	ENSBTAT00000052439	TRIM44	tripartite motif containing 44 [Source:VGNC Symbol;Acc:VGNC:36336]
ENSBTAG00000046503	ENSBTAT00000052586	NCOA7	nuclear receptor coactivator 7 [Source:NCBI gene;Acc:541071]
ENSBTAG00000031707	ENSBTAT00000052708	FRMD6	FERM domain containing 6 [Source:VGNC Symbol;Acc:VGNC:29117]
ENSBTAG00000002416	ENSBTAT00000052710	ENSBTAG00000002416	guanylate-binding protein 4-like [Source:NCBI gene;Acc:783604]
ENSBTAG00000039823	ENSBTAT00000052791	KBTBD7	kelch repeat and BTB domain containing 7 [Source:VGNC Symbol;Acc:VGNC:53820]
ENSBTAG00000046668	ENSBTAT00000052803	ANG2	angiogenin 2 [Source:NCBI gene;Acc:783907]
ENSBTAG00000040603	ENSBTAT00000052898	ZNF175	zinc finger protein 175 [Source:VGNC Symbol;Acc:VGNC:49992]
ENSBTAG00000010756	ENSBTAT00000053015	ST7	suppression of tumorigenicity 7 [Source:VGNC Symbol;Acc:VGNC:49974]
ENSBTAG00000040543	ENSBTAT00000053029	TMEM200A	transmembrane protein 200A [Source:VGNC Symbol;Acc:VGNC:57364]
ENSBTAG00000026919	ENSBTAT00000053185	PXDC1	PX domain containing 1 [Source:VGNC Symbol;Acc:VGNC:33582]
ENSBTAG00000031769	ENSBTAT00000053239	H2B	histone H2B [Source:NCBI gene;Acc:787581]
ENSBTAG00000005514	ENSBTAT00000053304	TRIO	trio Rho guanine nucleotide exchange factor [Source:VGNC Symbol;Acc:VGNC:36356]
ENSBTAG00000016661	ENSBTAT00000053400	USP18	ubiquitin specific peptidase 18 [Source:NCBI gene;Acc:515202]
ENSBTAG00000000801	ENSBTAT00000053429	ZNF583	zinc finger protein 583 [Source:VGNC Symbol;Acc:VGNC:37307]
ENSBTAG00000040132	ENSBTAT00000053516	PWWP3B	PWWP domain containing 3B [Source:VGNC Symbol;Acc:VGNC:31761]
ENSBTAG00000001762	ENSBTAT00000053592	RFXANK	regulatory factor X associated ankyrin containing protein [Source:VGNC Symbol;Acc:VGNC:33900]
ENSBTAG00000021844	ENSBTAT00000053676	COCH	cochlin [Source:VGNC Symbol;Acc:VGNC:27545]
ENSBTAG00000023464	ENSBTAT00000053827	ZFP82	ZFP82 zinc finger protein [Source:HGNC Symbol;Acc:HGNC:28682]
ENSBTAG00000038652	ENSBTAT00000054074	ENSBTAG00000038652	apolipoprotein L, 3-like [Source:NCBI gene;Acc:510193]
ENSBTAG00000016486	ENSBTAT00000054109	SORBS2	sorbin and SH3 domain containing 2 [Source:NCBI gene;Acc:614391]
ENSBTAG00000033330	ENSBTAT00000054133	HOXD11	homeobox D11 [Source:VGNC Symbol;Acc:VGNC:29931]
ENSBTAG00000034373	ENSBTAT00000054165	CDH13	cadherin 13 [Source:VGNC Symbol;Acc:VGNC:27093]
ENSBTAG00000039292	ENSBTAT00000054173	ADRA2A	adrenoceptor alpha 2A [Source:NCBI gene;Acc:282135]
ENSBTAG00000038292	ENSBTAT00000054183	C3H1orf216	chromosome 3 C1orf216 homolog [Source:VGNC Symbol;Acc:VGNC:52711]
ENSBTAG00000039593	ENSBTAT00000054188	FAM98C	family with sequence similarity 98 member C [Source:VGNC Symbol;Acc:VGNC:28850]
ENSBTAG00000013300	ENSBTAT00000054334	KCNMA1	potassium calcium-activated channel subfamily M alpha 1 [Source:VGNC Symbol;Acc:VGNC:30479]
ENSBTAG00000040347	ENSBTAT00000054389	GPC6	glypican 6 [Source:NCBI gene;Acc:536153]
ENSBTAG00000053984	ENSBTAT00000054446	ENSBTAG00000053984
ENSBTAG00000010954	ENSBTAT00000054479	ART3	ADP-ribosyltransferase 3 [Source:VGNC Symbol;Acc:VGNC:26180]
ENSBTAG00000037735	ENSBTAT00000054501	C5AR2	complement component 5a receptor 2 [Source:VGNC Symbol;Acc:VGNC:26642]
ENSBTAG00000020455	ENSBTAT00000054653	ITPR1	inositol 1,4,5-trisphosphate receptor type 1 [Source:VGNC Symbol;Acc:VGNC:30346]
ENSBTAG00000038625	ENSBTAT00000054825	ENSBTAG00000038625	guanylate-binding protein 6 [Source:NCBI gene;Acc:513659]
ENSBTAG00000039129	ENSBTAT00000054963	ENSBTAG00000039129	tumor necrosis factor receptor superfamily member 26 [Source:NCBI gene;Acc:510798]
ENSBTAG00000017704	ENSBTAT00000055044	ABCG2	ATP binding cassette subfamily G member 2 [Source:VGNC Symbol;Acc:VGNC:53683]
ENSBTAG00000037765	ENSBTAT00000055062	TNFAIP8L1	TNF alpha induced protein 8 like 1 [Source:VGNC Symbol;Acc:VGNC:36158]
ENSBTAG00000008771	ENSBTAT00000055253	MYEF2	myelin expression factor 2 [Source:VGNC Symbol;Acc:VGNC:31791]
ENSBTAG00000038117	ENSBTAT00000055255	ATG10	autophagy related 10 [Source:VGNC Symbol;Acc:VGNC:26248]
ENSBTAG00000014947	ENSBTAT00000055276	PTPN13	protein tyrosine phosphatase, non-receptor type 13 [Source:VGNC Symbol;Acc:VGNC:53774]
ENSBTAG00000038112	ENSBTAT00000055373	ENSBTAG00000038112	UL16-binding protein 3-like [Source:NCBI gene;Acc:100850276]
ENSBTAG00000019839	ENSBTAT00000055559	LTBP1	latent transforming growth factor beta binding protein 1 [Source:VGNC Symbol;Acc:VGNC:31071]
ENSBTAG00000034220	ENSBTAT00000055845	ENSBTAG00000034220	cyclin-dependent kinase inhibitor 2A [Source:NCBI gene;Acc:616369]
ENSBTAG00000024960	ENSBTAT00000056013	ENSBTAG00000024960	antigen-presenting glycoprotein CD1d [Source:NCBI gene;Acc:782367]
ENSBTAG00000000811	ENSBTAT00000056136	DDX49	DEAD-box helicase 49 [Source:VGNC Symbol;Acc:VGNC:27971]
ENSBTAG00000039477	ENSBTAT00000056163	TPBG	trophoblast glycoprotein [Source:VGNC Symbol;Acc:VGNC:36242]
ENSBTAG00000032996	ENSBTAT00000056188	P4HA1	prolyl 4-hydroxylase subunit alpha 1 [Source:VGNC Symbol;Acc:VGNC:32535]
ENSBTAG00000025099	ENSBTAT00000056189	RNF145	ring finger protein 145 [Source:VGNC Symbol;Acc:VGNC:34028]
ENSBTAG00000002985	ENSBTAT00000056280	KCNMB1	potassium calcium-activated channel subfamily M regulatory beta subunit 1 [Source:VGNC Symbol;Acc:VGNC:30480]
ENSBTAG00000010472	ENSBTAT00000056282	TNFAIP8L3	TNF alpha induced protein 8 like 3 [Source:VGNC Symbol;Acc:VGNC:36160]
ENSBTAG00000010756	ENSBTAT00000056351	ST7	suppression of tumorigenicity 7 [Source:VGNC Symbol;Acc:VGNC:49974]
ENSBTAG00000008022	ENSBTAT00000056377	PTGFRN	prostaglandin F2 receptor inhibitor [Source:VGNC Symbol;Acc:VGNC:33508]
ENSBTAG00000037799	ENSBTAT00000056456	ENSBTAG00000037799	apolipoprotein L, 3-like [Source:NCBI gene;Acc:515697]
ENSBTAG00000040082	ENSBTAT00000056468	HOXA10	homeobox A10 [Source:VGNC Symbol;Acc:VGNC:53647]
ENSBTAG00000039620	ENSBTAT00000056520	SAPCD1	suppressor APC domain containing 1 [Source:NCBI gene;Acc:781275]
ENSBTAG00000037566	ENSBTAT00000056680	ZNF500	zinc finger protein 500 [Source:VGNC Symbol;Acc:VGNC:37286]
ENSBTAG00000017021	ENSBTAT00000056908	MCM4	minichromosome maintenance complex component 4 [Source:NCBI gene;Acc:504367]
ENSBTAG00000050786	ENSBTAT00000057166	ENSBTAG00000050786	secreted and transmembrane 1-like [Source:NCBI gene;Acc:781977]
ENSBTAG00000038337	ENSBTAT00000057188	MZB1	marginal zone B and B1 cell specific protein [Source:VGNC Symbol;Acc:VGNC:31849]
ENSBTAG00000022635	ENSBTAT00000057452	LAMB2	laminin, beta 2 (laminin S) [Source:NCBI gene;Acc:520167]
ENSBTAG00000026836	ENSBTAT00000057490	ENSBTAG00000026836
ENSBTAG00000038783	ENSBTAT00000057576	ENSBTAG00000038783
ENSBTAG00000044087	ENSBTAT00000060964	ENSBTAG00000044087
ENSBTAG00000044194	ENSBTAT00000060981	ZDHHC2	zinc finger DHHC-type containing 2 [Source:VGNC Symbol;Acc:VGNC:37135]
ENSBTAG00000044017	ENSBTAT00000060985	MSRB3	methionine sulfoxide reductase B3 [Source:VGNC Symbol;Acc:VGNC:54457]
ENSBTAG00000020750	ENSBTAT00000061034	AFF2	AF4/FMR2 family member 2 [Source:VGNC Symbol;Acc:VGNC:25711]
ENSBTAG00000019474	ENSBTAT00000061038	ENSBTAG00000019474
ENSBTAG00000016915	ENSBTAT00000061117	FLT1	fms related tyrosine kinase 1 [Source:VGNC Symbol;Acc:VGNC:29041]
ENSBTAG00000044105	ENSBTAT00000061127	FOXO1	forkhead box O1 [Source:VGNC Symbol;Acc:VGNC:29098]
ENSBTAG00000044173	ENSBTAT00000061137	EHBP1	EH domain binding protein 1 [Source:VGNC Symbol;Acc:VGNC:28370]
ENSBTAG00000002804	ENSBTAT00000061140	PDGFRB	platelet derived growth factor receptor beta [Source:VGNC Symbol;Acc:VGNC:32693]
ENSBTAG00000024381	ENSBTAT00000061143	MAN1A1	mannosidase alpha class 1A member 1 [Source:VGNC Symbol;Acc:VGNC:31161]
ENSBTAG00000043994	ENSBTAT00000061163	GRK6	G protein-coupled receptor kinase 6 [Source:VGNC Symbol;Acc:VGNC:29657]
ENSBTAG00000011761	ENSBTAT00000061164	LRP6	LDL receptor related protein 6 [Source:VGNC Symbol;Acc:VGNC:30993]
ENSBTAG00000004499	ENSBTAT00000061169	RGS3	regulator of G protein signaling 3 [Source:VGNC Symbol;Acc:VGNC:33922]
ENSBTAG00000044019	ENSBTAT00000061193	KAT2A	lysine acetyltransferase 2A [Source:VGNC Symbol;Acc:VGNC:30398]
ENSBTAG00000044097	ENSBTAT00000061201	KLF7	Kruppel like factor 7 [Source:VGNC Symbol;Acc:VGNC:50537]
ENSBTAG00000043975	ENSBTAT00000061219	MYCT1	MYC target 1 [Source:VGNC Symbol;Acc:VGNC:31788]
ENSBTAG00000001282	ENSBTAT00000061237	RALGAPA1	Ral GTPase activating protein catalytic alpha subunit 1 [Source:VGNC Symbol;Acc:VGNC:33701]
ENSBTAG00000039684	ENSBTAT00000061251	CAVIN1	caveolae associated protein 1 [Source:VGNC Symbol;Acc:VGNC:26802]
ENSBTAG00000010229	ENSBTAT00000061257	LAMA2	laminin subunit alpha 2 [Source:VGNC Symbol;Acc:VGNC:57353]
ENSBTAG00000044123	ENSBTAT00000061276	HAND2	heart and neural crest derivatives expressed 2 [Source:VGNC Symbol;Acc:VGNC:29747]
ENSBTAG00000044027	ENSBTAT00000061277	ITGBL1	integrin subunit beta like 1 [Source:VGNC Symbol;Acc:VGNC:53818]
ENSBTAG00000007808	ENSBTAT00000061292	ANTXR1	ANTXR cell adhesion molecule 1 [Source:VGNC Symbol;Acc:VGNC:25961]
ENSBTAG00000001847	ENSBTAT00000061355	CNTLN	centlein [Source:VGNC Symbol;Acc:VGNC:56940]
ENSBTAG00000044080	ENSBTAT00000061366	CPA6	carboxypeptidase A6 [Source:VGNC Symbol;Acc:VGNC:53856]
ENSBTAG00000040128	ENSBTAT00000061370	FZD4	frizzled class receptor 4 [Source:VGNC Symbol;Acc:VGNC:29168]
ENSBTAG00000044184	ENSBTAT00000061427	TUBGCP3	tubulin gamma complex associated protein 3 [Source:VGNC Symbol;Acc:VGNC:36513]
ENSBTAG00000044046	ENSBTAT00000061429	SGCD	sarcoglycan delta [Source:VGNC Symbol;Acc:VGNC:34537]
ENSBTAG00000021237	ENSBTAT00000061451	ENSBTAG00000021237	dystonin [Source:NCBI gene;Acc:535297]
ENSBTAG00000044073	ENSBTAT00000061487	CD248	CD248 molecule [Source:VGNC Symbol;Acc:VGNC:27017]
ENSBTAG00000003172	ENSBTAT00000061494	MEIS2	Meis homeobox 2 [Source:VGNC Symbol;Acc:VGNC:31382]
ENSBTAG00000044062	ENSBTAT00000061510	RBMS3	RNA binding motif single stranded interacting protein 3 [Source:VGNC Symbol;Acc:VGNC:33811]
ENSBTAG00000012615	ENSBTAT00000061551	ZEB2	zinc finger E-box binding homeobox 2 [Source:VGNC Symbol;Acc:VGNC:56157]
ENSBTAG00000038132	ENSBTAT00000061578	AIFM3	apoptosis inducing factor mitochondria associated 3 [Source:VGNC Symbol;Acc:VGNC:25763]
ENSBTAG00000043964	ENSBTAT00000061579	ARL5B	ADP ribosylation factor like GTPase 5B [Source:VGNC Symbol;Acc:VGNC:26148]
ENSBTAG00000016254	ENSBTAT00000061581	HDAC5	histone deacetylase 5 [Source:VGNC Symbol;Acc:VGNC:50612]
ENSBTAG00000003069	ENSBTAT00000061594	MAN1C1	mannosidase alpha class 1C member 1 [Source:VGNC Symbol;Acc:VGNC:31163]
ENSBTAG00000040215	ENSBTAT00000061629	EIF4G3	eukaryotic translation initiation factor 4 gamma 3 [Source:VGNC Symbol;Acc:VGNC:28417]
ENSBTAG00000046174	ENSBTAT00000062941	GNA13	G protein subunit alpha 13 [Source:VGNC Symbol;Acc:VGNC:29446]
ENSBTAG00000046813	ENSBTAT00000063019	ENSBTAG00000046813
ENSBTAG00000047998	ENSBTAT00000063052	COL5A1	collagen type V alpha 1 chain [Source:VGNC Symbol;Acc:VGNC:58369]
ENSBTAG00000051704	ENSBTAT00000063116	TNFRSF10D	tumor necrosis factor receptor superfamily, member 10d, decoy with truncated death domain [Source:NCBI gene;Acc:782274]
ENSBTAG00000045594	ENSBTAT00000063139	TMEM121	transmembrane protein 121 [Source:VGNC Symbol;Acc:VGNC:57363]
ENSBTAG00000046547	ENSBTAT00000063184	CIDEA	cell death inducing DFFA like effector a [Source:NCBI gene;Acc:527051]
ENSBTAG00000046520	ENSBTAT00000063242	TCFL5	transcription factor like 5 [Source:NCBI gene;Acc:513750]
ENSBTAG00000001879	ENSBTAT00000063277	PER2	period circadian regulator 2 [Source:NCBI gene;Acc:512237]
ENSBTAG00000047268	ENSBTAT00000063508	WT1	WT1 transcription factor [Source:NCBI gene;Acc:782183]
ENSBTAG00000045879	ENSBTAT00000063525	CALHM5	calcium homeostasis modulator family member 5 [Source:VGNC Symbol;Acc:VGNC:26711]
ENSBTAG00000020041	ENSBTAT00000063540	FAM13B	family with sequence similarity 13 member B [Source:VGNC Symbol;Acc:VGNC:55222]
ENSBTAG00000002938	ENSBTAT00000063644	CPED1	cadherin like and PC-esterase domain containing 1 [Source:VGNC Symbol;Acc:VGNC:27651]
ENSBTAG00000008465	ENSBTAT00000063678	ACCS	1-aminocyclopropane-1-carboxylate synthase homolog (inactive) [Source:NCBI gene;Acc:505649]
ENSBTAG00000047956	ENSBTAT00000063695	NAGLU	N-acetyl-alpha-glucosaminidase [Source:VGNC Symbol;Acc:VGNC:31869]
ENSBTAG00000048171	ENSBTAT00000063757	TAP	tracheal antimicrobial peptide [Source:NCBI gene;Acc:286837]
ENSBTAG00000020481	ENSBTAT00000063772	GXYLT2	glucoside xylosyltransferase 2 [Source:VGNC Symbol;Acc:VGNC:29727]
ENSBTAG00000048077	ENSBTAT00000063805	MAGED4B	melanoma antigen family D, 4B [Source:NCBI gene;Acc:100125231]
ENSBTAG00000047524	ENSBTAT00000063823	TMEM200B	transmembrane protein 200B [Source:VGNC Symbol;Acc:VGNC:36022]
ENSBTAG00000010689	ENSBTAT00000063968	NRG2	neuregulin 2 [Source:VGNC Symbol;Acc:VGNC:55226]
ENSBTAG00000046409	ENSBTAT00000064240	EGR2	early growth response 2 [Source:VGNC Symbol;Acc:VGNC:52767]
ENSBTAG00000046548	ENSBTAT00000064279	ST6GALNAC4	ST6 N-acetylgalactosaminide alpha-2,6-sialyltransferase 4 [Source:VGNC Symbol;Acc:VGNC:58614]
ENSBTAG00000014170	ENSBTAT00000064329	MAP7D3	MAP7 domain containing 3 [Source:VGNC Symbol;Acc:VGNC:56929]
ENSBTAG00000019230	ENSBTAT00000064347	PTGER3	prostaglandin E receptor 3 [Source:VGNC Symbol;Acc:VGNC:33503]
ENSBTAG00000017339	ENSBTAT00000064358	RUNX1T1	RUNX1 translocation partner 1 [Source:VGNC Symbol;Acc:VGNC:55756]
ENSBTAG00000046838	ENSBTAT00000064445	ENSBTAG00000046838
ENSBTAG00000021574	ENSBTAT00000064469	TCF7L2	transcription factor 7 like 2 [Source:VGNC Symbol;Acc:VGNC:55976]
ENSBTAG00000017215	ENSBTAT00000064513	WDR76	WD repeat domain 76 [Source:VGNC Symbol;Acc:VGNC:36920]
ENSBTAG00000046101	ENSBTAT00000064558	ZNF470	zinc finger protein 470 [Source:NCBI gene;Acc:444866]
ENSBTAG00000017469	ENSBTAT00000064674	CCDC88A	coiled-coil domain containing 88A [Source:VGNC Symbol;Acc:VGNC:26927]
ENSBTAG00000046939	ENSBTAT00000064693	TMEM250	transmembrane protein 250 [Source:VGNC Symbol;Acc:VGNC:36059]
ENSBTAG00000046235	ENSBTAT00000064733	SRSF12	serine and arginine rich splicing factor 12 [Source:VGNC Symbol;Acc:VGNC:35300]
ENSBTAG00000046122	ENSBTAT00000064804	NRARP	NOTCH regulated ankyrin repeat protein [Source:VGNC Symbol;Acc:VGNC:32252]
ENSBTAG00000045822	ENSBTAT00000064839	C15H11orf96	chromosome 15 C11orf96 homolog [Source:NCBI gene;Acc:100270684]
ENSBTAG00000052194	ENSBTAT00000064909	ENSBTAG00000052194
ENSBTAG00000046755	ENSBTAT00000064983	ENSBTAG00000046755
ENSBTAG00000045876	ENSBTAT00000065000	ENSBTAG00000045876
ENSBTAG00000047743	ENSBTAT00000065041	KCNIP4	potassium voltage-gated channel interacting protein 4 [Source:VGNC Symbol;Acc:VGNC:30452]
ENSBTAG00000046155	ENSBTAT00000065105	RGN	regucalcin [Source:VGNC Symbol;Acc:VGNC:33907]
ENSBTAG00000047752	ENSBTAT00000065106	OTUD1	OTU deubiquitinase 1 [Source:VGNC Symbol;Acc:VGNC:32493]
ENSBTAG00000046073	ENSBTAT00000065201	TMEM240	transmembrane protein 240 [Source:VGNC Symbol;Acc:VGNC:36051]
ENSBTAG00000021997	ENSBTAT00000065213	ITSN1	intersectin 1 [Source:VGNC Symbol;Acc:VGNC:30352]
ENSBTAG00000013479	ENSBTAT00000065244	SLC9A3R2	SLC9A3 regulator 2 [Source:VGNC Symbol;Acc:VGNC:34942]
ENSBTAG00000000895	ENSBTAT00000065275	TAF9B	TATA-box binding protein associated factor 9b [Source:VGNC Symbol;Acc:VGNC:35583]
ENSBTAG00000010050	ENSBTAT00000065364	COL16A1	collagen type XVI alpha 1 chain [Source:VGNC Symbol;Acc:VGNC:27557]
ENSBTAG00000003100	ENSBTAT00000065365	SMTN	smoothelin [Source:VGNC Symbol;Acc:VGNC:35036]
ENSBTAG00000011434	ENSBTAT00000065432	NPR2	natriuretic peptide receptor 2 [Source:NCBI gene;Acc:281357]
ENSBTAG00000047613	ENSBTAT00000065550	HTRA3	HtrA serine peptidase 3 [Source:NCBI gene;Acc:100336523]
ENSBTAG00000045791	ENSBTAT00000065602	ZNF623	zinc finger protein 623 [Source:VGNC Symbol;Acc:VGNC:37316]
ENSBTAG00000046922	ENSBTAT00000065629	TWIST1	twist family bHLH transcription factor 1 [Source:VGNC Symbol;Acc:VGNC:36525]
ENSBTAG00000046263	ENSBTAT00000065686	ADAMTSL5	ADAMTS like 5 [Source:NCBI gene;Acc:107131164]
ENSBTAG00000007966	ENSBTAT00000065735	ENSBTAG00000007966	tubulin tyrosine ligase-like family, member 3 [Source:NCBI gene;Acc:531866]
ENSBTAG00000048204	ENSBTAT00000065736	SPACA6	sperm acrosome associated 6 [Source:HGNC Symbol;Acc:HGNC:27113]
ENSBTAG00000031160	ENSBTAT00000065780	ENSBTAG00000031160
ENSBTAG00000046919	ENSBTAT00000065793	ADPRM	ADP-ribose/CDP-alcohol diphosphatase, manganese dependent [Source:VGNC Symbol;Acc:VGNC:25692]
ENSBTAG00000046803	ENSBTAT00000065839	GAS1	growth arrest specific 1 [Source:VGNC Symbol;Acc:VGNC:29256]
ENSBTAG00000046549	ENSBTAT00000065971	BICD2	BICD cargo adaptor 2 [Source:VGNC Symbol;Acc:VGNC:26492]
ENSBTAG00000045588	ENSBTAT00000066038	ENSBTAG00000045588	bone marrow stromal antigen 2 [Source:NCBI gene;Acc:100298356]
ENSBTAG00000018799	ENSBTAT00000066046	GPSM1	G protein signaling modulator 1 [Source:VGNC Symbol;Acc:VGNC:29614]
ENSBTAG00000047586	ENSBTAT00000066076	NPY1R	neuropeptide Y receptor Y1 [Source:VGNC Symbol;Acc:VGNC:32223]
ENSBTAG00000048228	ENSBTAT00000066135	ENSBTAG00000048228
ENSBTAG00000013160	ENSBTAT00000066172	GFRA4	GDNF family receptor alpha 4 [Source:VGNC Symbol;Acc:VGNC:56187]
ENSBTAG00000047325	ENSBTAT00000066198	GNGT2	G protein subunit gamma transducin 2 [Source:VGNC Symbol;Acc:VGNC:29471]
ENSBTAG00000022489	ENSBTAT00000066294	ENSBTAG00000022489	E3 ubiquitin-protein ligase RNF213 [Source:NCBI gene;Acc:509283]
ENSBTAG00000008113	ENSBTAT00000066336	OSR1	odd-skipped related transcription factor 1 [Source:VGNC Symbol;Acc:VGNC:32476]
