# Supplementary material for: Analysis of the transcriptome of bovine endometrial cells isolated by laser micro-dissection (1): specific signatures of stromal, glandular and luminal epithelial cells
Source: BMC Genomics. 2021 Jun 18;22:451. doi: 10.1186/s12864-021-07712-0 (PMC8212485; doi:10.1186/s12864-021-07712-0)
Supplement: Supplementary file 5 — Additional file 5: Table S4. List of GO terms for under and over expressed genes three endometrial cell types. [file 12864_2021_7712_MOESM5_ESM.xlsx]

## Sheet: sheet summary
sheet number	sheet title	cell type	over-representation Panther test
sheet 1	over-represented GO terms ST	Stromal cell	over +
sheet 2	under-represented GO terms ST	Stromal cell	under -
sheet 3	over-represented GO terms GE	Glandular epithelial	over +
sheet 4	under-represented GO terms GE	Glandular epithelial	under -
sheet 5	over-represented GO terms LE	Luminal epithelial	over +
sheet 6	under-represented GO terms LE	Luminal epithelial	under -

## Sheet: 1-under-represented GO terms ST
term_ID	description	frequency	plot_X	plot_Y	plot_size	log10 p-value	uniqueness	dispensability	representative	eliminated
GO:0008152	metabolic process	0.6037	-5.762	-1.767	4.018	-10.0232	0.982	0	8152	0
GO:0022613	ribonucleoprotein complex biogenesis	0.02244	-2.213	6.066	2.589	-4.7375	0.874	0	22613	0
GO:0048193	Golgi vesicle transport	0.01218	1.025	-6.489	2.324	-2.6162	0.893	0	48193	0
GO:0051603	proteolysis involved in cellular protein catabolic process	0.03305	5.358	5.178	2.757	-9.2588	0.536	0	51603	0
GO:0016054	organic acid catabolic process	0.00997	null	null	2.238	-2.4112	0.643	0.923	51603	1
GO:0046395	carboxylic acid catabolic process	0.00997	null	null	2.238	-2.4112	0.643	0.615	51603	1
GO:0019941	modification-dependent protein catabolic process	0.02847	null	null	2.692	-3.9788	0.539	0.929	51603	1
GO:0030163	protein catabolic process	0.0443	null	null	2.884	-8.0926	0.567	0.832	51603	1
GO:0009057	macromolecule catabolic process	0.0563	null	null	2.988	-8.0794	0.62	0.708	51603	1
GO:0044257	cellular protein catabolic process	0.03496	null	null	2.781	-7.7033	0.543	0.881	51603	1
GO:0043161	proteasome-mediated ubiquitin-dependent protein catabolic process	0.01786	null	null	2.49	-3.2757	0.559	0.871	51603	1
GO:0006511	ubiquitin-dependent protein catabolic process	0.028	null	null	2.685	-3.1681	0.539	0.966	51603	1
GO:0010498	proteasomal protein catabolic process	0.01977	null	null	2.534	-3.757	0.557	0.883	51603	1
GO:0071840	cellular component organization or biogenesis	0.30365	-5.93	0.918	3.719	-2.8508	0.969	0	71840	0
GO:0009060	aerobic respiration	0.00365	-3.727	-3.781	1.806	-2.6162	0.846	0.065	9060	0
GO:0006732	coenzyme metabolic process	0.0138	-5.344	3.408	2.378	-3.1986	0.86	0.077	6732	0
GO:0051186	cofactor metabolic process	0.01716	-2.626	0.81	2.473	-3.9208	0.857	0.079	51186	0
GO:0043170	macromolecule metabolic process	0.47863	6.199	-2.582	3.917	-7.5302	0.812	0.117	43170	0
GO:0007005	mitochondrion organization	0.02934	-0.532	7.048	2.705	-2.857	0.885	0.227	7005	0
GO:0010467	gene expression	0.26213	6.743	-0.562	3.655	-2.4389	0.776	0.235	10467	0
GO:0055114	oxidation-reduction process	0.05897	-2.494	-3.17	3.008	-3.2565	0.834	0.296	55114	0
GO:0098662	inorganic cation transmembrane transport	0.03479	-0.355	-6.246	2.779	-2.6055	0.829	0.298	98662	0
GO:0098660	inorganic ion transmembrane transport	0.0396	null	null	2.835	-2.5901	0.831	0.838	98662	1
GO:0034220	ion transmembrane transport	0.05404	null	null	2.97	-2.5901	0.836	0.769	98662	1
GO:1902600	hydrogen ion transmembrane transport	0.00684	null	null	2.076	-2.5607	0.843	0.743	98662	1
GO:0044085	cellular component biogenesis	0.13718	-1.304	7.006	3.374	-2.8508	0.894	0.301	44085	0
GO:0006412	translation	0.03989	5.619	3.109	2.838	-9.2373	0.635	0.306	6412	0
GO:0006414	translational elongation	0.00742	null	null	2.111	-9.6819	0.686	0.755	6412	1
GO:0006415	translational termination	0.00075	null	null	1.146	-9.6819	0.704	0.589	6412	1
GO:0001677	formation of translation initiation ternary complex	0.00108	null	null	1.279	-9.6819	0.664	0.61	6412	1
GO:0042254	ribosome biogenesis	0.0145	null	null	2.4	-3.9136	0.861	0.671	6412	1
GO:0071704	organic substance metabolic process	0.56856	6.032	-3.784	3.992	-6.5901	0.83	0.307	71704	0
GO:0006396	RNA processing	0.04175	5.574	1.662	2.858	-6.983	0.731	0.309	6396	0
GO:0016567	protein ubiquitination	0.03717	6.523	4.503	2.808	-7.8633	0.697	0.312	16567	0
GO:0032446	protein modification by small protein conjugation	0.03954	null	null	2.834	-6.3625	0.695	0.9	16567	1
GO:0051641	cellular localization	0.11631	0.279	-6.054	3.303	-2.3958	0.895	0.316	51641	0
GO:0008380	RNA splicing	0.01786	3.568	2.113	2.49	-6.7959	0.686	0.332	8380	0
GO:0000377	RNA splicing, via transesterification reactions with bulged adenosine as nucleophile	0.01316	null	null	2.358	-6.0894	0.676	0.986	8380	1
GO:0000375	RNA splicing, via transesterification reactions	0.01322	null	null	2.36	-6.0716	0.679	0.913	8380	1
GO:0000398	mRNA splicing, via spliceosome	0.01316	null	null	2.358	-6.0894	0.67	0.728	8380	1
GO:0050684	regulation of mRNA processing	0.00557	null	null	1.987	-2.7375	0.71	0.799	8380	1
GO:0044237	cellular metabolic process	0.53203	5.33	-4.039	3.963	-2.6216	0.831	0.335	44237	0
GO:0090304	nucleic acid metabolic process	0.24456	5.468	0.334	3.625	-3.5072	0.707	0.408	90304	0
GO:0070647	protein modification by small protein conjugation or removal	0.04615	6.28	4.047	2.901	-6.3625	0.709	0.422	70647	0
GO:0070925	organelle assembly	0.03572	-1.559	6.313	2.79	-3.1778	0.856	0.481	70925	0

## Sheet: 2- over-represented GO terms ST
term_ID	description	frequency	plot_X	plot_Y	plot_size	log10 p-value	uniqueness	dispensability	representative	eliminated
GO:0002376	immune system process	0.10274	0.932	0.329	3.249	-2.8665	0.981	0	2376	0
GO:0007154	cell communication	0.33136	-0.324	3.678	3.757	-6.2255	0.978	0	7154	0
GO:0009987	cellular process	0.8678	-0.443	0.485	4.175	-5.5719	0.997	0	9987	0
GO:0022610	biological adhesion	0.06656	-0.85	1.513	3.06	-17.8268	0.981	0	22610	0
GO:0031589	cell-substrate adhesion	0.01432	3.206	-4.134	2.394	-8.8697	0.928	0	31589	0
GO:0031638	zymogen activation	0.0022	0.255	-1.257	1.591	-2.3947	0.977	0	31638	0
GO:0032501	multicellular organismal process	0.35484	-2.125	2.037	3.787	-18.9872	0.987	0	32501	0
GO:0032502	developmental process	0.26178	-2.518	-0.847	3.655	-8.7932	0.985	0	32502	0
GO:0050896	response to stimulus	0.42894	-0.189	2.659	3.869	-3.0878	0.988	0	50896	0
GO:0065007	biological regulation	0.62562	0.08	-0.544	4.033	-3.6799	0.992	0	65007	0
GO:0072359	circulatory system development	0.0436	-6.827	4.233	2.877	-7.7328	0.769	0	72359	0
GO:0030198	extracellular matrix organization	0.00957	-3.627	-4.389	2.22	-7.1051	0.893	0.022	30198	0
GO:0030199	collagen fibril organization	0.00186	null	null	1.519	-4.4724	0.898	0.841	30198	1
GO:0007167	enzyme linked receptor protein signaling pathway	0.04105	3.884	6.595	2.851	-6.7423	0.805	0.027	7167	0
GO:0031279	regulation of cyclase activity	0.00278	0.871	-2.269	1.69	-4.0615	0.945	0.039	31279	0
GO:0042391	regulation of membrane potential	0.01757	-1.021	-3.455	2.483	-2.3947	0.946	0.049	42391	0
GO:0043269	regulation of ion transport	0.02424	1.081	-6.102	2.622	-3.5331	0.906	0.063	43269	0
GO:0043066	negative regulation of apoptotic process	0.03641	-4.523	-2.387	2.799	-2.5702	0.87	0.081	43066	0
GO:0012501	programmed cell death	0.07769	null	null	3.127	-2.4134	0.897	0.78	43066	1
GO:0008219	cell death	0.08257	-4.965	-0.607	3.154	-2.6799	0.91	0.111	8219	0
GO:0050794	regulation of cellular process	0.55894	6.023	-0.523	3.984	-3.6144	0.915	0.116	50794	0
GO:0042060	wound healing	0.01635	5.805	2.026	2.452	-4.063	0.902	0.132	42060	0
GO:0065009	regulation of molecular function	0.13684	4.173	-0.956	3.373	-3.3449	0.942	0.137	65009	0
GO:0043949	regulation of cAMP-mediated signaling	0.00099	1.796	6.391	1.255	-5.1599	0.869	0.161	43949	0
GO:0034332	adherens junction organization	0.00406	-3.624	-5.216	1.851	-3.7696	0.913	0.17	34332	0
GO:0032870	cellular response to hormone stimulus	0.02435	5.905	4.344	2.624	-2.4962	0.883	0.185	32870	0
GO:0009755	hormone-mediated signaling pathway	0.01073	null	null	2.27	-2.6003	0.83	0.839	32870	1
GO:0043062	extracellular structure organization	0.00962	-3.907	-4.52	2.223	-7.1051	0.907	0.186	43062	0
GO:0034330	cell junction organization	0.01009	-4.734	-4.765	2.243	-4.5544	0.906	0.187	34330	0
GO:0048583	regulation of response to stimulus	0.15771	6.291	3.435	3.435	-3.224	0.871	0.192	48583	0
GO:0007188	adenylate cyclase-modulating G-protein coupled receptor signaling pathway	0.00754	2.936	6.257	2.117	-4.0615	0.834	0.201	7188	0
GO:0007189	adenylate cyclase-activating G-protein coupled receptor signaling pathway	0.00342	null	null	1.778	-4.4724	0.845	0.9	7188	1
GO:0051259	protein oligomerization	0.0196	-4.103	-5.309	2.53	-3.0768	0.939	0.202	51259	0
GO:0009605	response to external stimulus	0.08744	4.674	3.76	3.179	-3.0227	0.903	0.226	9605	0
GO:0030301	cholesterol transport	0.00377	1.15	-5.688	1.82	-2.3947	0.932	0.249	30301	0
GO:0003008	system process	0.12124	-6.23	1.492	3.321	-8.5702	0.887	0.255	3008	0
GO:0007010	cytoskeleton organization	0.06129	-3.782	-4.727	3.024	-3.0083	0.942	0.256	7010	0
GO:0045165	cell fate commitment	0.01125	-6.656	4.743	2.29	-3.4389	0.806	0.263	45165	0
GO:0032879	regulation of localization	0.11434	2.444	-5.712	3.295	-2.7423	0.903	0.295	32879	0
GO:0048589	developmental growth	0.02685	-5.704	6.011	2.667	-3.2774	0.821	0.296	48589	0
GO:0050877	neurological system process	0.09271	-5.988	1.525	3.204	-7.1024	0.891	0.298	50877	0
GO:0050789	regulation of biological process	0.58804	5.763	-0.584	4.006	-3.9788	0.932	0.316	50789	0
GO:0051239	regulation of multicellular organismal process	0.12002	-4.385	3.139	3.316	-3.1688	0.842	0.316	51239	0
GO:0045761	regulation of adenylate cyclase activity	0.00203	1.887	-2.373	1.556	-4.0615	0.885	0.326	45761	0
GO:0007190	activation of adenylate cyclase activity	0.00052	null	null	1	-4.4724	0.894	0.853	45761	1
GO:0007165	signal transduction	0.30846	4.453	4.963	3.726	-14.0487	0.761	0.343	7165	0
GO:0048870	cell motility	0.06152	-0.816	-6.018	3.026	-2.3979	0.881	0.351	48870	0
GO:0051674	localization of cell	0.06152	1.479	-6.002	3.026	-2.3979	0.946	0.351	51674	0
GO:0007267	cell-cell signaling	0.05601	1.016	7.925	2.985	-6.2255	0.839	0.369	7267	0
GO:0001501	skeletal system development	0.02238	-6.666	3.71	2.588	-7.5751	0.788	0.379	1501	0
GO:0006796	phosphate-containing compound metabolic process	0.15771	2.926	-2.883	3.435	-2.466	0.96	0.381	6796	0
GO:0001568	blood vessel development	0.02812	-6.952	3.924	2.687	-5.8827	0.742	0.392	1568	0
GO:0048514	blood vessel morphogenesis	0.02377	null	null	2.614	-5.0752	0.733	0.938	1568	1
GO:0072358	cardiovascular system development	0.02974	null	null	2.711	-5.8827	0.746	0.846	1568	1
GO:0001944	vasculature development	0.02928	null	null	2.704	-5.8827	0.741	0.96	1568	1
GO:0001525	angiogenesis	0.01913	null	null	2.52	-5.0752	0.739	0.911	1568	1
GO:0009611	response to wounding	0.0196	4.695	2.29	2.53	-4.063	0.9	0.396	9611	0
GO:0009887	animal organ morphogenesis	0.0447	-6.32	3.813	2.888	-5.5031	0.747	0.421	9887	0
GO:0006954	inflammatory response	0.02673	4.693	2.556	2.665	-4.0615	0.897	0.422	6954	0
GO:0051283	negative regulation of sequestering of calcium ion	0.0047	0.339	-6.143	1.914	-2.6003	0.87	0.423	51283	0
GO:0010033	response to organic substance	0.11364	4.698	4.082	3.292	-2.762	0.89	0.425	10033	0
GO:0007187	G-protein coupled receptor signaling pathway, coupled to cyclic nucleotide second messenger	0.00829	3.009	6.407	2.158	-3.5406	0.842	0.428	7187	0
GO:0007186	G-protein coupled receptor signaling pathway	0.10013	4.451	5.572	3.238	-6.0516	0.797	0.431	7186	0
GO:0051716	cellular response to stimulus	0.36545	5.828	4.837	3.8	-8.9318	0.877	0.443	51716	0
GO:0007166	cell surface receptor signaling pathway	0.11666	4.445	5.739	3.304	-13.8297	0.793	0.45	7166	0
GO:0060349	bone morphogenesis	0.00441	-5.88	3.644	1.886	-6.0044	0.791	0.452	60349	0
GO:0051216	cartilage development	0.00858	null	null	2.173	-4.8794	0.782	0.73	60349	1
GO:0002062	chondrocyte differentiation	0.00504	null	null	1.944	-4.2612	0.767	0.89	60349	1
GO:0009966	regulation of signal transduction	0.12251	4.313	5.819	3.325	-5.0132	0.78	0.457	9966	0
GO:1902531	regulation of intracellular signal transduction	0.07584	null	null	3.117	-2.9626	0.794	0.741	9966	1
GO:0010646	regulation of cell communication	0.13498	3.964	7.192	3.367	-5.0132	0.845	0.465	10646	0
GO:0007219	Notch signaling pathway	0.00748	3.131	7.402	2.114	-2.762	0.838	0.469	7219	0
GO:0006952	defense response	0.05989	5.23	2.797	3.015	-2.5702	0.888	0.495	6952	0
GO:0048731	system development	0.19563	-6.075	4.085	3.528	-12.327	0.719	0.505	48731	0
GO:0009888	tissue development	0.08025	-6.068	5.47	3.141	-4.5638	0.799	0.518	9888	0
GO:0016055	Wnt signaling pathway	0.01774	3.39	7.38	2.487	-5.3098	0.758	0.525	16055	0
GO:0007169	transmembrane receptor protein tyrosine kinase signaling pathway	0.02685	3.787	6.808	2.667	-5.4949	0.814	0.557	7169	0
GO:0007160	cell-matrix adhesion	0.00864	0.885	-3.63	2.176	-8.767	0.93	0.564	7160	0
GO:0098742	cell-cell adhesion via plasma-membrane adhesion molecules	0.0098	1.05	-3.622	2.23	-2.762	0.93	0.572	98742	0
GO:0048729	tissue morphogenesis	0.02795	-5.778	5.064	2.684	-3.4389	0.78	0.577	48729	0
GO:0000904	cell morphogenesis involved in differentiation	0.03009	-6.935	1.803	2.716	-2.4962	0.735	0.583	904	0
GO:0030154	cell differentiation	0.17197	-5.756	5.236	3.472	-9.8447	0.723	0.59	30154	0
GO:0007399	nervous system development	0.09126	-6.668	4.131	3.197	-3.3002	0.743	0.594	7399	0
GO:0048869	cellular developmental process	0.18183	-5.577	5.202	3.497	-9.8447	0.734	0.6	48869	0
GO:0051049	regulation of transport	0.07793	1.393	-6.151	3.129	-3.1688	0.894	0.612	51049	0
GO:0022008	neurogenesis	0.06494	-6.31	3.52	3.05	-2.3979	0.72	0.621	22008	0
GO:0048856	anatomical structure development	0.24196	-6.333	5.316	3.621	-5.9626	0.774	0.649	48856	0
GO:0048513	animal organ development	0.14147	-6.486	4.255	3.388	-4.8477	0.725	0.667	48513	0
GO:0048468	cell development	0.08929	-6.076	4.823	3.188	-3.8729	0.74	0.668	48468	0
GO:0198738	cell-cell signaling by wnt	0.01786	1.175	7.523	2.49	-5.0716	0.811	0.675	198738	0
GO:0007275	multicellular organism development	0.21697	-6.284	4.091	3.573	-12.2255	0.726	0.681	7275	0
GO:0098609	cell-cell adhesion	0.04296	3.547	-4.23	2.87	-4.0545	0.922	0.686	98609	0
GO:0007155	cell adhesion	0.06621	null	null	3.058	-17.8268	0.921	0.863	98609	1
GO:0007268	chemical synaptic transmission	0.02319	1.48	8.091	2.603	-3.5498	0.797	0.699	7268	0
GO:0098916	anterograde trans-synaptic signaling	0.02319	null	null	2.603	-3.5498	0.797	0.975	7268	1
GO:0099537	trans-synaptic signaling	0.02331	null	null	2.605	-3.5498	0.796	0.976	7268	1
GO:0099536	synaptic signaling	0.02331	null	null	2.605	-3.5498	0.806	0.723	7268	1

## Sheet: 3- over-represented GO terms GE
term_ID	description	frequency	plot_X	plot_Y	plot_size	log10 p-value	uniqueness	dispensability	representative	eliminated
GO:0003341	cilium movement	0.00273	-5.26	0.207	1.681	-12.5686	0.486	0	3341	0
GO:0007018	microtubule-based movement	0.01194	null	null	2.316	-10.4202	0.477	0.622	3341	1
GO:0061512	protein localization to cilium	0.0018	5.945	0.916	1.505	-8.7122	0.679	0	61512	0
GO:0044782	cilium organization	0.01484	-0.578	-6.181	2.41	-12.5346	0.362	0.064	44782	0
GO:1905349	ciliary transition zone assembly	0.00485	null	null	1.924	-8.9788	0.246	0.864	44782	1
GO:0035082	axoneme assembly	0.00255	null	null	1.653	-8.9788	0.17	0.81	44782	1
GO:0060271	cilium assembly	0.01397	null	null	2.384	-8.9788	0.218	0.627	44782	1
GO:0036158	outer dynein arm assembly	0.0007	null	null	1.114	-5.7235	0.208	0.833	44782	1
GO:0035735	intraciliary transport involved in cilium assembly	0.00035	null	null	0.845	-8.9788	0.173	0.678	44782	1
GO:0097711	ciliary basal body docking	0.00125	null	null	1.342	-8.9788	0.286	0.757	44782	1
GO:0097712	vesicle targeting, trans-Golgi to periciliary membrane compartment	0.00094	null	null	1.23	-8.9788	0.237	0.738	44782	1
GO:0007017	microtubule-based process	0.03572	-0.619	6.624	2.79	-5.5884	0.74	0.086	7017	0
GO:0033365	protein localization to organelle	0.0403	5.949	-0.43	2.843	-3.762	0.66	0.497	33365	0

## Sheet: 4-under-represented GO terms GE
term_ID	description	frequency	plot_X	plot_Y	plot_size	log10 p-value	uniqueness	dispensability	representative	eliminated
GO:0006412	translation	0.03989	-1.498	-6.138	2.838	-4.3497	0.362	0	6412	0
GO:0006414	translational elongation	0.00742	null	null	2.111	-3.6861	0.416	0.755	6412	1
GO:0001677	formation of translation initiation ternary complex	0.00108	null	null	1.279	-3.6861	0.468	0.61	6412	1
GO:0006415	translational termination	0.00075	null	null	1.146	-3.6861	0.477	0.589	6412	1
GO:0008152	metabolic process	0.6037	4.823	2.168	4.018	-7.1373	0.922	0	8152	0
GO:0071704	organic substance metabolic process	0.56856	-5.909	1.983	3.992	-7.4237	0.63	0.106	71704	0
GO:0010467	gene expression	0.26213	-2.558	-1.042	3.655	-5.158	0.563	0.21	10467	0
GO:0043170	macromolecule metabolic process	0.47863	-6.448	-0.037	3.917	-5.5243	0.603	0.307	43170	0
GO:0044237	cellular metabolic process	0.53203	-4.358	2.735	3.963	-3.6861	0.632	0.335	44237	0
GO:0044260	cellular macromolecule metabolic process	0.4326	-4.571	-1.315	3.873	-3.3925	0.539	0.353	44260	0
GO:0044267	cellular protein metabolic process	0.25552	-3.677	-3.364	3.644	-3.3958	0.478	0.379	44267	0

## Sheet: 5- over-represented GO terms LE
term_ID	description	frequency	plot_X	plot_Y	plot_size	log10 p-value	uniqueness	dispensability	representative	eliminated
GO:0003013	circulatory system process	0.01844	4.516	-0.752	2.504	-3.3401	0.843	0	3013	0
GO:0007167	enzyme linked receptor protein signaling pathway	0.04105	-7.296	-0.605	2.851	-6.317	0.502	0	7167	0
GO:0007169	transmembrane receptor protein tyrosine kinase signaling pathway	0.02685	null	null	2.667	-5.3507	0.518	0.557	7167	1
GO:0031589	cell-substrate adhesion	0.01432	1.515	-6.637	2.394	-3.2226	0.758	0	31589	0
GO:0007160	cell-matrix adhesion	0.00864	null	null	2.176	-3.4609	0.758	0.564	31589	1
GO:0007190	activation of adenylate cyclase activity	0.00052	2.507	5.533	1	-3.3401	0.779	0.048	7190	0
GO:0007189	adenylate cyclase-activating G-protein coupled receptor signaling pathway	0.00342	-4.11	3.651	1.778	-3.3401	0.618	0.183	7189	0
GO:0007166	cell surface receptor signaling pathway	0.11666	-5.339	-1.115	3.304	-6.6655	0.493	0.305	7166	0
GO:0051716	cellular response to stimulus	0.36545	-5.126	-3.665	3.8	-3.3497	0.618	0.306	51716	0
GO:0007165	signal transduction	0.30846	-5.83	-0.13	3.726	-5.1278	0.463	0.45	7165	0
GO:0009966	regulation of signal transduction	0.12251	-4.765	0.08	3.325	-3.214	0.446	0.457	9966	0
GO:1902531	regulation of intracellular signal transduction	0.07584	null	null	3.117	-3.5513	0.468	0.741	9966	1
GO:0010646	regulation of cell communication	0.13498	-6.562	2.272	3.367	-3.214	0.541	0.465	10646	0

## Sheet: 6-under-represented GO terms LE
term_ID	description	frequency	plot_X	plot_Y	plot_size	log10 p-value	uniqueness	dispensability	representative	eliminated
GO:0006414	translational elongation	0.00742	-1.361	-5.941	2.111	-3.2418	0.402	0	6414	0
GO:0001677	formation of translation initiation ternary complex	0.00108	null	null	1.279	-3.2418	0.438	0.527	6414	1
GO:0006415	translational termination	0.00075	null	null	1.146	-3.2418	0.444	0.512	6414	1
GO:0008152	metabolic process	0.6037	-4.148	3.505	4.018	-5.9318	0.89	0	8152	0
GO:0043170	macromolecule metabolic process	0.47863	6.077	0.539	3.917	-8.4828	0.617	0.086	43170	0
GO:0010467	gene expression	0.26213	5.283	-2.546	3.655	-6.6038	0.558	0.235	10467	0
GO:0090304	nucleic acid metabolic process	0.24456	2.44	-2.997	3.625	-3.7799	0.494	0.28	90304	0
GO:0071704	organic substance metabolic process	0.56856	4.673	2.152	3.992	-4.9031	0.656	0.307	71704	0
