# Supplementary material for: Analysis of the transcriptome of bovine endometrial cells isolated by laser micro-dissection (1): specific signatures of stromal, glandular and luminal epithelial cells
Source: BMC Genomics. 2021 Jun 18;22:451. doi: 10.1186/s12864-021-07712-0 (PMC8212485; doi:10.1186/s12864-021-07712-0)
Supplement: Supplementary file 6 — Additional file 6: Table S5. List of genes expressed by endometrial cells according to the first two dimensions of the Principal Component Analysis. [file 12864_2021_7712_MOESM6_ESM.xlsx]

## Sheet: summary
	PCA
		sheet title	dimension	direction
	sheet 1	PCA_dim1<0_p0.01	dimension 1	negative	associated to ST
	sheet 2	PCA_dim1>0_p0.01	dimension 1	positive	associated to GE and LE
	sheet 3	PCA_dim2<0_p0.01	dimension 2	negative	associated to LE
	sheet 4	PCA_dim2>0_p0.01	dimension 2	positive	associated to GE

## Sheet: TS4_PCA_dim1<0_p0.01
correlation	p.value	Gene stable ID	Gene name	Gene description
-0.974622	8.61882e-16	ENSBTAG00000004411	CRISPLD1	cysteine rich secretory protein LCCL domain containing 1 [Source:VGNC Symbol;Acc:VGNC:27714]
-0.969412	6.56005e-15	ENSBTAG00000047268	WT1	WT1 transcription factor [Source:VGNC Symbol;Acc:VGNC:59373]
-0.962399	6.14954e-14	ENSBTAG00000040082	HOXA10	homeobox A10 [Source:VGNC Symbol;Acc:VGNC:53647]
-0.958496	1.78964e-13	ENSBTAG00000016208	TGM2	transglutaminase 2 [Source:VGNC Symbol;Acc:VGNC:35810]
-0.954861	4.43011e-13	ENSBTAG00000033190	PGM5	phosphoglucomutase 5 [Source:VGNC Symbol;Acc:VGNC:32797]
-0.954039	5.3822e-13	ENSBTAG00000032531	MUSTN1	musculoskeletal, embryonic nuclear protein 1 [Source:NCBI gene (formerly Entrezgene);Acc:616088]
-0.953925	5.5284e-13	ENSBTAG00000002531	ARHGAP10	Rho GTPase activating protein 10 [Source:VGNC Symbol;Acc:VGNC:26074]
-0.951629	9.33921e-13	ENSBTAG00000019340	PCDH9	protocadherin 9 [Source:HGNC Symbol;Acc:HGNC:8661]
-0.951412	9.79856e-13	ENSBTAG00000010647	NTRK2	neurotrophic receptor tyrosine kinase 2 [Source:VGNC Symbol;Acc:VGNC:32310]
-0.949676	1.43019e-12	ENSBTAG00000020573	SCUBE2	signal peptide, CUB domain and EGF like domain containing 2 [Source:VGNC Symbol;Acc:VGNC:34372]
-0.94945	1.50073e-12	ENSBTAG00000013213	OSR2	odd-skipped related transciption factor 2 [Source:VGNC Symbol;Acc:VGNC:32477]
-0.949426	1.50846e-12	ENSBTAG00000001835	GJA1	gap junction protein alpha 1 [Source:VGNC Symbol;Acc:VGNC:29370]
-0.948233	1.9386e-12	ENSBTAG00000005685	HSD11B2	hydroxysteroid 11-beta dehydrogenase 2 [Source:VGNC Symbol;Acc:VGNC:29967]
-0.948183	1.95884e-12	ENSBTAG00000027625	SFRP1	secreted frizzled related protein 1 [Source:VGNC Symbol;Acc:VGNC:34520]
-0.944708	3.93601e-12	ENSBTAG00000022150	MXRA5	matrix remodeling associated 5 [Source:VGNC Symbol;Acc:VGNC:31774]
-0.93972	9.94259e-12	ENSBTAG00000010793	CCDC80	coiled-coil domain containing 80 [Source:VGNC Symbol;Acc:VGNC:26918]
-0.9381	1.32093e-11	ENSBTAG00000015185	MRGPRF	MAS related GPR family member F [Source:VGNC Symbol;Acc:VGNC:31603]
-0.937658	1.42547e-11	ENSBTAG00000017116	RASD2	RASD family member 2 [Source:VGNC Symbol;Acc:VGNC:33741]
-0.936019	1.88168e-11	ENSBTAG00000011082	IGF1	insulin like growth factor 1 [Source:VGNC Symbol;Acc:VGNC:30076]
-0.933989	2.62785e-11	ENSBTAG00000006214	LOXL2	lysyl oxidase like 2 [Source:VGNC Symbol;Acc:VGNC:30953]
-0.933812	2.70418e-11	ENSBTAG00000004720	SULF1	sulfatase 1 [Source:VGNC Symbol;Acc:VGNC:53880]
-0.933507	2.84029e-11	ENSBTAG00000027020	COL5A2	collagen type V alpha 2 chain [Source:VGNC Symbol;Acc:VGNC:27568]
-0.933348	2.91395e-11	ENSBTAG00000017369	MAMDC2	MAM domain containing 2 [Source:VGNC Symbol;Acc:VGNC:31157]
-0.932647	3.25831e-11	ENSBTAG00000021466	COL3A1	collagen type III alpha 1 chain [Source:VGNC Symbol;Acc:VGNC:27565]
-0.931114	4.14385e-11	ENSBTAG00000014912	FMOD	fibromodulin [Source:VGNC Symbol;Acc:VGNC:29054]
-0.929476	5.32477e-11	ENSBTAG00000016385	F10	coagulation factor X [Source:VGNC Symbol;Acc:VGNC:28677]
-0.928456	6.20588e-11	ENSBTAG00000030190	COL6A3	collagen type VI alpha 3 chain [Source:VGNC Symbol;Acc:VGNC:27572]
-0.92573	9.24293e-11	ENSBTAG00000013227	SNAI2	snail family transcriptional repressor 2 [Source:VGNC Symbol;Acc:VGNC:35048]
-0.924567	1.09069e-10	ENSBTAG00000000706	ADAMTS1	ADAM metallopeptidase with thrombospondin type 1 motif 1 [Source:VGNC Symbol;Acc:VGNC:25614]
-0.923234	1.31404e-10	ENSBTAG00000032092	CDH11	cadherin 11 [Source:VGNC Symbol;Acc:VGNC:27092]
-0.920615	1.87695e-10	ENSBTAG00000016267	SERPING1	serpin family G member 1 [Source:VGNC Symbol;Acc:VGNC:54891]
-0.919722	2.11379e-10	ENSBTAG00000005244	RASL11A	RAS like family 11 member A [Source:VGNC Symbol;Acc:VGNC:33754]
-0.918429	2.50468e-10	ENSBTAG00000015919	PARM1	prostate androgen-regulated mucin-like protein 1 [Source:VGNC Symbol;Acc:VGNC:32587]
-0.917951	2.66476e-10	ENSBTAG00000008612	C1R	complement C1r [Source:VGNC Symbol;Acc:VGNC:56194]
-0.916532	3.19651e-10	ENSBTAG00000007423	TNFRSF11B	TNF receptor superfamily member 11b [Source:VGNC Symbol;Acc:VGNC:36161]
-0.91521	3.77585e-10	ENSBTAG00000009051	MMP19	matrix metallopeptidase 19 [Source:VGNC Symbol;Acc:VGNC:31523]
-0.91434	4.20685e-10	ENSBTAG00000019627	THY1	Thy-1 cell surface antigen [Source:VGNC Symbol;Acc:VGNC:35856]
-0.913473	4.68048e-10	ENSBTAG00000004840	C1S	complement C1s [Source:VGNC Symbol;Acc:VGNC:26630]
-0.911866	5.68702e-10	ENSBTAG00000013103	COL1A1	collagen type I alpha 1 chain [Source:VGNC Symbol;Acc:VGNC:27560]
-0.909501	7.52502e-10	ENSBTAG00000019694	ADAM23	ADAM metallopeptidase domain 23 [Source:VGNC Symbol;Acc:VGNC:25609]
-0.909007	7.9698e-10	ENSBTAG00000007596	GEM	GTP binding protein overexpressed in skeletal muscle [Source:VGNC Symbol;Acc:VGNC:29315]
-0.906665	1.0424e-09	ENSBTAG00000013176	SMOC2	SPARC related modular calcium binding 2 [Source:VGNC Symbol;Acc:VGNC:35027]
-0.905684	1.164e-09	ENSBTAG00000008140	FAP	fibroblast activation protein alpha [Source:VGNC Symbol;Acc:VGNC:28862]
-0.903904	1.41756e-09	ENSBTAG00000022886	RYR2	ryanodine receptor 2 [Source:VGNC Symbol;Acc:VGNC:34234]
-0.903357	1.50494e-09	ENSBTAG00000001444	TNXB	tenascin XB [Source:VGNC Symbol;Acc:VGNC:36211]
-0.901725	1.79537e-09	ENSBTAG00000024081	ECM2	extracellular matrix protein 2 [Source:VGNC Symbol;Acc:VGNC:28312]
-0.9002	2.11133e-09	ENSBTAG00000006579	P4HA3	prolyl 4-hydroxylase subunit alpha 3 [Source:VGNC Symbol;Acc:VGNC:32537]
-0.89946	2.28186e-09	ENSBTAG00000045822	C15H11orf96	chromosome 15 C11orf96 homolog [Source:NCBI gene (formerly Entrezgene);Acc:100270684]
-0.896862	2.98372e-09	ENSBTAG00000011327	OLFML3	olfactomedin like 3 [Source:VGNC Symbol;Acc:VGNC:32424]
-0.895032	3.58894e-09	ENSBTAG00000013300	KCNMA1	potassium calcium-activated channel subfamily M alpha 1 [Source:VGNC Symbol;Acc:VGNC:30479]
-0.894568	3.7591e-09	ENSBTAG00000003938	FNDC1	fibronectin type III domain containing 1 [Source:VGNC Symbol;Acc:VGNC:58376]
-0.894219	3.89186e-09	ENSBTAG00000024269	TGFBR3	transforming growth factor beta receptor 3 [Source:VGNC Symbol;Acc:VGNC:49979]
-0.893991	3.98063e-09	ENSBTAG00000017834	PRELP	proline and arginine rich end leucine rich repeat protein [Source:VGNC Symbol;Acc:VGNC:33309]
-0.892936	4.41626e-09	ENSBTAG00000007068	SH3BGR	SH3 domain binding glutamate rich protein [Source:VGNC Symbol;Acc:VGNC:34563]
-0.891819	4.92392e-09	ENSBTAG00000013472	COL1A2	collagen type I alpha 2 chain [Source:VGNC Symbol;Acc:VGNC:27561]
-0.889467	6.16808e-09	ENSBTAG00000001288	MAOB	monoamine oxidase B [Source:VGNC Symbol;Acc:VGNC:31175]
-0.887175	7.64546e-09	ENSBTAG00000006434	SYNPO2	synaptopodin 2 [Source:VGNC Symbol;Acc:VGNC:35531]
-0.879234	1.55494e-08	ENSBTAG00000000604	GPNMB	glycoprotein nmb [Source:VGNC Symbol;Acc:VGNC:29541]
-0.877171	1.85468e-08	ENSBTAG00000034366	ENSBTAG00000034366	regulator of G protein signaling 2 [Source:NCBI gene (formerly Entrezgene);Acc:100848920]
-0.876286	1.99851e-08	ENSBTAG00000011224	CITED2	Cbp/p300 interacting transactivator with Glu/Asp rich carboxy-terminal domain 2 [Source:VGNC Symbol;Acc:VGNC:27377]
-0.875773	2.08641e-08	ENSBTAG00000005077	CXCL12	C-X-C motif chemokine ligand 12 [Source:VGNC Symbol;Acc:VGNC:27848]
-0.874938	2.23701e-08	ENSBTAG00000006024	ISLR	immunoglobulin superfamily containing leucine rich repeat [Source:VGNC Symbol;Acc:VGNC:30298]
-0.87471	2.27972e-08	ENSBTAG00000021059	TNMD	tenomodulin [Source:VGNC Symbol;Acc:VGNC:36187]
-0.874136	2.39068e-08	ENSBTAG00000034373	CDH13	cadherin 13 [Source:VGNC Symbol;Acc:VGNC:27093]
-0.87272	2.6853e-08	ENSBTAG00000007196	TAGLN	transgelin [Source:VGNC Symbol;Acc:VGNC:35585]
-0.869299	3.53576e-08	ENSBTAG00000006187	MFAP4	microfibril associated protein 4 [Source:VGNC Symbol;Acc:VGNC:31424]
-0.867768	3.9891e-08	ENSBTAG00000011207	CNN1	calponin 1 [Source:VGNC Symbol;Acc:VGNC:27508]
-0.865042	4.92731e-08	ENSBTAG00000046337	TUBB6	tubulin beta 6 class V [Source:VGNC Symbol;Acc:VGNC:36509]
-0.861744	6.32381e-08	ENSBTAG00000003220	ACKR1	atypical chemokine receptor 1 [Source:VGNC Symbol;Acc:VGNC:58436]
-0.86044	6.96737e-08	ENSBTAG00000012514	PODN	podocan [Source:VGNC Symbol;Acc:VGNC:33101]
-0.858032	8.31203e-08	ENSBTAG00000003505	DCN	decorin [Source:VGNC Symbol;Acc:VGNC:27918]
-0.856942	8.99368e-08	ENSBTAG00000019636	SCARA5	scavenger receptor class A member 5 [Source:VGNC Symbol;Acc:VGNC:34323]
-0.853908	1.11621e-07	ENSBTAG00000002006	THBS1	thrombospondin 1 [Source:VGNC Symbol;Acc:VGNC:35828]
-0.850045	1.45951e-07	ENSBTAG00000011424	TPM2	tropomyosin 2 [Source:VGNC Symbol;Acc:VGNC:36252]
-0.843282	2.29375e-07	ENSBTAG00000014340	KERA	keratocan [Source:VGNC Symbol;Acc:VGNC:30539]
-0.838937	3.03337e-07	ENSBTAG00000014614	ACTA2	actin alpha 2, smooth muscle [Source:NCBI gene (formerly Entrezgene);Acc:515610]
-0.834145	4.09006e-07	ENSBTAG00000007348	STRA6	signaling receptor and transporter of retinol STRA6 [Source:VGNC Symbol;Acc:VGNC:35417]
-0.828239	5.8374e-07	ENSBTAG00000005353	DES	desmin [Source:VGNC Symbol;Acc:VGNC:28013]
-0.825926	6.68589e-07	ENSBTAG00000039731	RND3	Rho family GTPase 3 [Source:VGNC Symbol;Acc:VGNC:34006]
-0.818215	1.03661e-06	ENSBTAG00000002317	PTN	pleiotrophin [Source:VGNC Symbol;Acc:VGNC:33521]
-0.817678	1.06795e-06	ENSBTAG00000022020	CLDN5	claudin 5 [Source:VGNC Symbol;Acc:VGNC:27417]
-0.815929	1.17594e-06	ENSBTAG00000001176	LRRN1	leucine rich repeat neuronal 1 [Source:VGNC Symbol;Acc:VGNC:31039]
-0.808642	1.73817e-06	ENSBTAG00000001865	SGCG	sarcoglycan gamma [Source:VGNC Symbol;Acc:VGNC:34539]
-0.807334	1.86121e-06	ENSBTAG00000002080	CCN3	cellular communication network factor 3 [Source:VGNC Symbol;Acc:VGNC:57785]
-0.796295	3.25069e-06	ENSBTAG00000021699	RORB	RAR related orphan receptor B [Source:VGNC Symbol;Acc:VGNC:34089]
-0.791181	4.16167e-06	ENSBTAG00000009844	CCN1	cellular communication network factor 1 [Source:VGNC Symbol;Acc:VGNC:50270]
-0.790797	4.23852e-06	ENSBTAG00000009012	PTX3	pentraxin 3 [Source:VGNC Symbol;Acc:VGNC:33566]
-0.786114	5.28103e-06	ENSBTAG00000011824	OGN	osteoglycin [Source:VGNC Symbol;Acc:VGNC:32414]
-0.782169	6.32966e-06	ENSBTAG00000014567	MYLK	myosin light chain kinase [Source:NCBI gene (formerly Entrezgene);Acc:338037]
-0.780646	6.78158e-06	ENSBTAG00000025258	ENSBTAG00000025258	keratin-associated protein 5-1 [Source:NCBI gene (formerly Entrezgene);Acc:515676]
-0.778921	7.32755e-06	ENSBTAG00000002362	APOLD1	apolipoprotein L domain containing 1 [Source:VGNC Symbol;Acc:VGNC:26033]
-0.77802	7.62805e-06	ENSBTAG00000018513	FHL1	four and a half LIM domains 1 [Source:VGNC Symbol;Acc:VGNC:28999]
-0.7723	9.80316e-06	ENSBTAG00000004556	SLC2A3	solute carrier family 2 member 3 [Source:NCBI gene (formerly Entrezgene);Acc:282358]
-0.772131	9.87501e-06	ENSBTAG00000007665	NPR3	natriuretic peptide receptor 3 [Source:NCBI gene (formerly Entrezgene);Acc:281358]
-0.770431	1.06245e-05	ENSBTAG00000015988	MYH11	myosin heavy chain 11 [Source:VGNC Symbol;Acc:VGNC:31795]
-0.765994	1.2822e-05	ENSBTAG00000003100	SMTN	smoothelin [Source:VGNC Symbol;Acc:VGNC:35036]
-0.755483	1.9705e-05	ENSBTAG00000004924	PENK	proenkephalin [Source:VGNC Symbol;Acc:VGNC:32746]
-0.748833	2.55847e-05	ENSBTAG00000017183	PDLIM3	PDZ and LIM domain 3 [Source:VGNC Symbol;Acc:VGNC:32709]
-0.736529	4.06425e-05	ENSBTAG00000013929	RRAD	RRAD, Ras related glycolysis inhibitor and calcium channel regulator [Source:VGNC Symbol;Acc:VGNC:34158]
-0.730539	5.04577e-05	ENSBTAG00000018539	KLK1	kallikrein 1 [Source:VGNC Symbol;Acc:VGNC:57049]
-0.715134	8.58621e-05	ENSBTAG00000008717	SERPINE2	serpin family E member 2 [Source:VGNC Symbol;Acc:VGNC:56144]
-0.710935	9.86723e-05	ENSBTAG00000020620	RGS2	regulator of G-protein signaling 2, 24kDa [Source:NCBI gene (formerly Entrezgene);Acc:513055]
-0.708872	0.000105557	ENSBTAG00000014218	DKK1	dickkopf WNT signaling pathway inhibitor 1 [Source:VGNC Symbol;Acc:VGNC:28079]
-0.708296	0.000107552	ENSBTAG00000000575	TNC	Bos taurus tenascin C (TNC), mRNA. [Source:RefSeq mRNA;Acc:NM_001372074]
-0.706937	0.000112391	ENSBTAG00000048135	ENSBTAG00000048135
-0.706449	0.000114176	ENSBTAG00000046409	EGR2	early growth response 2 [Source:VGNC Symbol;Acc:VGNC:52767]
-0.704684	0.000120837	ENSBTAG00000037811	CCL2	chemokine (C-C motif) ligand 2 [Source:NCBI gene (formerly Entrezgene);Acc:281043]
-0.696378	0.000156961	ENSBTAG00000020342	MYOC	myocilin [Source:VGNC Symbol;Acc:VGNC:31833]
-0.690098	0.000190209	ENSBTAG00000010069	EGR1	early growth response 1 [Source:VGNC Symbol;Acc:VGNC:52766]
-0.65048	0.000578629	ENSBTAG00000003329	FST	follistatin [Source:VGNC Symbol;Acc:VGNC:29134]
-0.649229	0.00059779	ENSBTAG00000008182	FOSB	FosB proto-oncogene, AP-1 transcription factor subunit [Source:VGNC Symbol;Acc:VGNC:29074]
-0.644447	0.000676171	ENSBTAG00000015441	ACTG2	actin gamma 2, smooth muscle [Source:VGNC Symbol;Acc:VGNC:59201]
-0.639692	0.00076277	ENSBTAG00000007850	ITIH4	inter-alpha-trypsin inhibitor heavy chain 4 [Source:VGNC Symbol;Acc:VGNC:30336]
-0.637931	0.000797157	ENSBTAG00000014465	SERPINE1	serpin family E member 1 [Source:VGNC Symbol;Acc:VGNC:34476]
-0.637322	0.000809378	ENSBTAG00000012866	THBS4	thrombospondin 4 [Source:VGNC Symbol;Acc:VGNC:35831]
-0.635423	0.000848467	ENSBTAG00000031160	ENSBTAG00000031160
-0.629387	0.000983727	ENSBTAG00000048268	ENSBTAG00000048268	immunoglobulin heavy variable 4-38-2 [Source:NCBI gene (formerly Entrezgene);Acc:100300716]
-0.62847	0.00100583	ENSBTAG00000001125	ADAMDEC1	ADAM-like, decysin 1 [Source:NCBI gene (formerly Entrezgene);Acc:505890]
-0.615646	0.00136241	ENSBTAG00000018773	RND1	Rho family GTPase 1 [Source:VGNC Symbol;Acc:VGNC:34004]
-0.608093	0.0016193	ENSBTAG00000003408	ENSBTAG00000003408
-0.606321	0.00168522	ENSBTAG00000005596	IGFBP2	insulin like growth factor binding protein 2 [Source:VGNC Symbol;Acc:VGNC:30084]
-0.585892	0.00262674	ENSBTAG00000003894	NDRG4	NDRG family member 4 [Source:VGNC Symbol;Acc:VGNC:31941]
-0.542613	0.00615225	ENSBTAG00000000310	MFAP5	microfibril associated protein 5 [Source:VGNC Symbol;Acc:VGNC:31425]
-0.5312	0.00756219	ENSBTAG00000004322	FOS	Fos proto-oncogene, AP-1 transcription factor subunit [Source:VGNC Symbol;Acc:VGNC:29073]

## Sheet: TS5_PCA_dim1>0_p0.01
correlation	p.value	Gene stable ID	Gene name	Gene description
0.986727	7.30037e-19	ENSBTAG00000001598	MAP7	microtubule associated protein 7 [Source:VGNC Symbol;Acc:VGNC:31210]
0.98525	2.31458e-18	ENSBTAG00000002356	RBM47	RNA binding motif protein 47 [Source:VGNC Symbol;Acc:VGNC:33804]
0.981996	2.04328e-17	ENSBTAG00000015991	CDH1	cadherin 1 [Source:VGNC Symbol;Acc:VGNC:27090]
0.981188	3.29808e-17	ENSBTAG00000000561	OCLN	occludin [Source:VGNC Symbol;Acc:VGNC:32397]
0.980519	4.82892e-17	ENSBTAG00000005675	SLC44A4	solute carrier family 44 member 4 [Source:VGNC Symbol;Acc:VGNC:34878]
0.979165	1.00496e-16	ENSBTAG00000010798	SLC23A1	solute carrier family 23 member 1 [Source:VGNC Symbol;Acc:VGNC:34733]
0.977905	1.90664e-16	ENSBTAG00000019455	MYO5B	myosin VB [Source:VGNC Symbol;Acc:VGNC:31827]
0.977185	2.7031e-16	ENSBTAG00000019712	ST14	suppression of tumorigenicity 14 [Source:NCBI gene (formerly Entrezgene);Acc:767617]
0.974626	8.60254e-16	ENSBTAG00000018342	TJP3	tight junction protein 3 [Source:VGNC Symbol;Acc:VGNC:35883]
0.972837	1.80497e-15	ENSBTAG00000019181	BAIAP2L1	BAR/IMD domain containing adaptor protein 2 like 1 [Source:VGNC Symbol;Acc:VGNC:26413]
0.970644	4.1975e-15	ENSBTAG00000018657	ATP13A5	ATPase 13A5 [Source:VGNC Symbol;Acc:VGNC:26281]
0.970508	4.41342e-15	ENSBTAG00000018914	RAB25	RAB25, member RAS oncogene family [Source:VGNC Symbol;Acc:VGNC:33632]
0.970431	4.53994e-15	ENSBTAG00000002849	IRF6	interferon regulatory factor 6 [Source:VGNC Symbol;Acc:VGNC:30277]
0.970326	4.71859e-15	ENSBTAG00000008023	RHBDL2	rhomboid like 2 [Source:VGNC Symbol;Acc:VGNC:33936]
0.969807	5.69599e-15	ENSBTAG00000021082	TMEM125	transmembrane protein 125 [Source:VGNC Symbol;Acc:VGNC:35958]
0.969529	6.29208e-15	ENSBTAG00000011779	MAL2	mal, T cell differentiation protein 2 [Source:VGNC Symbol;Acc:VGNC:54901]
0.968783	8.18347e-15	ENSBTAG00000020344	SLC44A3	solute carrier family 44 member 3 [Source:VGNC Symbol;Acc:VGNC:34877]
0.96767	1.19654e-14	ENSBTAG00000004869	CXADR	CXADR Ig-like cell adhesion molecule [Source:VGNC Symbol;Acc:VGNC:53521]
0.965212	2.6489e-14	ENSBTAG00000038810	SFTA2	surfactant associated 2 [Source:VGNC Symbol;Acc:VGNC:34527]
0.964684	3.11846e-14	ENSBTAG00000010444	ERBB3	erb-b2 receptor tyrosine kinase 3 [Source:VGNC Symbol;Acc:VGNC:28564]
0.964618	3.18214e-14	ENSBTAG00000008307	PLCH1	phospholipase C eta 1 [Source:VGNC Symbol;Acc:VGNC:32990]
0.964051	3.78032e-14	ENSBTAG00000006474	EPCAM	epithelial cell adhesion molecule [Source:VGNC Symbol;Acc:VGNC:28529]
0.962956	5.23285e-14	ENSBTAG00000017564	CGN	cingulin [Source:VGNC Symbol;Acc:VGNC:27258]
0.960824	9.58848e-14	ENSBTAG00000007284	CCNA1	cyclin A1 [Source:VGNC Symbol;Acc:VGNC:26956]
0.960753	9.77746e-14	ENSBTAG00000013368	ANKRD22	ankyrin repeat domain 22 [Source:VGNC Symbol;Acc:VGNC:25916]
0.959478	1.38164e-13	ENSBTAG00000021079	C3H1orf210	chromosome 3 C1orf210 homolog [Source:VGNC Symbol;Acc:VGNC:52710]
0.959363	1.42446e-13	ENSBTAG00000021160	AP1M2	adaptor related protein complex 1 subunit mu 2 [Source:VGNC Symbol;Acc:VGNC:25980]
0.958957	1.58626e-13	ENSBTAG00000010007	MAPK13	mitogen-activated protein kinase 13 [Source:VGNC Symbol;Acc:VGNC:50213]
0.958806	1.65015e-13	ENSBTAG00000002029	IGSF5	immunoglobulin superfamily member 5 [Source:VGNC Symbol;Acc:VGNC:50201]
0.95804	2.01397e-13	ENSBTAG00000004086	SPINT1	serine peptidase inhibitor, Kunitz type 1 [Source:VGNC Symbol;Acc:VGNC:35221]
0.957217	2.48418e-13	ENSBTAG00000044155	BSPRY	B-box and SPRY domain containing [Source:VGNC Symbol;Acc:VGNC:26580]
0.956834	2.73525e-13	ENSBTAG00000009864	B4GALNT2	beta-1,4-N-acetyl-galactosaminyltransferase 2 [Source:VGNC Symbol;Acc:VGNC:26386]
0.95591	3.43774e-13	ENSBTAG00000004710	HNF1B	HNF1 homeobox B [Source:VGNC Symbol;Acc:VGNC:29890]
0.955839	3.49758e-13	ENSBTAG00000015416	PEBP4	phosphatidylethanolamine binding protein 4 [Source:VGNC Symbol;Acc:VGNC:32736]
0.955638	3.67325e-13	ENSBTAG00000034848	F2RL1	F2R like trypsin receptor 1 [Source:VGNC Symbol;Acc:VGNC:28684]
0.954675	4.63134e-13	ENSBTAG00000001286	ELMO3	engulfment and cell motility 3 [Source:VGNC Symbol;Acc:VGNC:28440]
0.953848	5.62884e-13	ENSBTAG00000013880	WWC1	WW and C2 domain containing 1 [Source:VGNC Symbol;Acc:VGNC:36974]
0.953419	6.21935e-13	ENSBTAG00000016305	ATP13A4	ATPase 13A4 [Source:VGNC Symbol;Acc:VGNC:26280]
0.952186	8.24329e-13	ENSBTAG00000003089	RHPN2	rhophilin Rho GTPase binding protein 2 [Source:VGNC Symbol;Acc:VGNC:52240]
0.950573	1.17834e-12	ENSBTAG00000015505	FADS2	fatty acid desaturase 2 [Source:VGNC Symbol;Acc:VGNC:28702]
0.948895	1.68785e-12	ENSBTAG00000018156	KRTCAP3	keratinocyte associated protein 3 [Source:VGNC Symbol;Acc:VGNC:30752]
0.947604	2.20749e-12	ENSBTAG00000004572	RNF183	ring finger protein 183 [Source:VGNC Symbol;Acc:VGNC:34041]
0.945534	3.34794e-12	ENSBTAG00000021923	DSG2	desmoglein 2 [Source:VGNC Symbol;Acc:VGNC:28221]
0.942853	5.60928e-12	ENSBTAG00000019252	KDF1	keratinocyte differentiation factor 1 [Source:VGNC Symbol;Acc:VGNC:30521]
0.941867	6.73938e-12	ENSBTAG00000047000	ENSBTAG00000047000
0.941108	7.74526e-12	ENSBTAG00000000836	KRT8	keratin 8 [Source:VGNC Symbol;Acc:VGNC:50407]
0.939567	1.02147e-11	ENSBTAG00000016784	DNAH7	dynein axonemal heavy chain 7 [Source:VGNC Symbol;Acc:VGNC:50052]
0.939106	1.10818e-11	ENSBTAG00000011237	PKHD1	PKHD1 ciliary IPT domain containing fibrocystin/polyductin [Source:VGNC Symbol;Acc:VGNC:32939]
0.938362	1.26226e-11	ENSBTAG00000040432	CLDN3	claudin 3 [Source:VGNC Symbol;Acc:VGNC:27414]
0.938334	1.26826e-11	ENSBTAG00000002129	KLF5	Kruppel like factor 5 [Source:VGNC Symbol;Acc:VGNC:30631]
0.937197	1.54228e-11	ENSBTAG00000039326	GCNT2	N-acetyllactosaminide beta-1,6-N-acetylglucosaminyl-transferase [Source:NCBI gene (formerly Entrezgene);Acc:520336]
0.936578	1.71318e-11	ENSBTAG00000009289	MS4A8	membrane spanning 4-domains A8 [Source:VGNC Symbol;Acc:VGNC:31687]
0.930226	4.75098e-11	ENSBTAG00000019125	SLC1A1	solute carrier family 1 member 1 [Source:VGNC Symbol;Acc:VGNC:34711]
0.93003	4.89498e-11	ENSBTAG00000026181	UGT1A1	UDP glucuronosyltransferase 1 family, polypeptide A6 [Source:NCBI gene (formerly Entrezgene);Acc:286792]
0.929545	5.26921e-11	ENSBTAG00000027134	DYNC1I10	dynein cytoplasmic 1 intermediate chain 1 [Source:VGNC Symbol;Acc:VGNC:28270]
0.928393	6.26406e-11	ENSBTAG00000013298	PLA2G4A	phospholipase A2 group IVA [Source:VGNC Symbol;Acc:VGNC:32960]
0.928216	6.43114e-11	ENSBTAG00000003458	CDCA7	cell division cycle associated 7 [Source:VGNC Symbol;Acc:VGNC:27086]
0.928195	6.45104e-11	ENSBTAG00000001992	CYP51A1	cytochrome P450, family 51, subfamily A, polypeptide 1 [Source:NCBI gene (formerly Entrezgene);Acc:505060]
0.926569	8.19061e-11	ENSBTAG00000017150	EHF	ETS homologous factor [Source:VGNC Symbol;Acc:VGNC:28375]
0.926174	8.67109e-11	ENSBTAG00000020097	PERP	p53 apoptosis effector related to PMP22 [Source:NCBI gene (formerly Entrezgene);Acc:509485]
0.92481	1.05385e-10	ENSBTAG00000019679	SYNE4	spectrin repeat containing nuclear envelope family member 4 [Source:VGNC Symbol;Acc:VGNC:52255]
0.924502	1.10064e-10	ENSBTAG00000015106	DSP	desmoplakin [Source:VGNC Symbol;Acc:VGNC:28225]
0.922651	1.42423e-10	ENSBTAG00000009145	SLC7A4	solute carrier family 7 member 4 [Source:VGNC Symbol;Acc:VGNC:34930]
0.921064	1.76721e-10	ENSBTAG00000004796	GRP	gastrin releasing peptide [Source:VGNC Symbol;Acc:VGNC:29664]
0.919515	2.17248e-10	ENSBTAG00000012688	CAPSL	calcyphosine like [Source:VGNC Symbol;Acc:VGNC:26755]
0.918212	2.57635e-10	ENSBTAG00000003791	LPAR3	lysophosphatidic acid receptor 3 [Source:VGNC Symbol;Acc:VGNC:30957]
0.91633	3.27933e-10	ENSBTAG00000002980	GPT2	glutamic--pyruvic transaminase 2 [Source:VGNC Symbol;Acc:VGNC:29617]
0.914764	3.99172e-10	ENSBTAG00000005162	STX19	syntaxin 19 [Source:VGNC Symbol;Acc:VGNC:35435]
0.914168	4.29753e-10	ENSBTAG00000032902	ENSBTAG00000032902	solute carrier family 11 (proton-coupled divalent metal ion transporters), member 2-like [Source:NCBI gene (formerly Entrezgene);Acc:512464]
0.912304	5.39496e-10	ENSBTAG00000017366	GRB7	growth factor receptor bound protein 7 [Source:VGNC Symbol;Acc:VGNC:29632]
0.911919	5.6505e-10	ENSBTAG00000009902	AKR1B1	aldo-keto reductase family 1, member B1 (aldose reductase) [Source:NCBI gene (formerly Entrezgene);Acc:317748]
0.91118	6.17281e-10	ENSBTAG00000002299	SEL1L3	SEL1L family member 3 [Source:VGNC Symbol;Acc:VGNC:50139]
0.906055	1.11658e-09	ENSBTAG00000015406	ZNF750	zinc finger protein 750 [Source:VGNC Symbol;Acc:VGNC:37340]
0.903179	1.53445e-09	ENSBTAG00000000793	LAMC2	laminin subunit gamma 2 [Source:VGNC Symbol;Acc:VGNC:30774]
0.901954	1.75177e-09	ENSBTAG00000044119	KSR2	kinase suppressor of ras 2 [Source:VGNC Symbol;Acc:VGNC:30755]
0.89925	2.33246e-09	ENSBTAG00000021458	DLX6	distal-less homeobox 6 [Source:VGNC Symbol;Acc:VGNC:28102]
0.899077	2.37499e-09	ENSBTAG00000001517	KRT18	keratin 18 [Source:VGNC Symbol;Acc:VGNC:30719]
0.894332	3.84812e-09	ENSBTAG00000020196	ENPP3	ectonucleotide pyrophosphatase/phosphodiesterase 3 [Source:VGNC Symbol;Acc:VGNC:28506]
0.894332	3.84832e-09	ENSBTAG00000046220	ENSBTAG00000046220	hypoxanthine-guanine phosphoribosyltransferase [Source:NCBI gene (formerly Entrezgene);Acc:510369]
0.893785	4.06251e-09	ENSBTAG00000004905	KRT19	keratin 19 [Source:VGNC Symbol;Acc:VGNC:30720]
0.893767	4.06968e-09	ENSBTAG00000021594	TDRKH	tudor and KH domain containing [Source:VGNC Symbol;Acc:VGNC:55688]
0.893504	4.17645e-09	ENSBTAG00000013960	PSAT1	phosphoserine aminotransferase 1 [Source:VGNC Symbol;Acc:VGNC:55075]
0.893041	4.37116e-09	ENSBTAG00000017104	MUC1	mucin 1, cell surface associated [Source:VGNC Symbol;Acc:VGNC:59186]
0.892561	4.58096e-09	ENSBTAG00000009080	ITGB6	integrin subunit beta 6 [Source:VGNC Symbol;Acc:VGNC:30331]
0.890684	5.49267e-09	ENSBTAG00000018767	RTP3	receptor transporter protein 3 [Source:VGNC Symbol;Acc:VGNC:54478]
0.887525	7.40103e-09	ENSBTAG00000024663	LAD1	ladinin 1 [Source:VGNC Symbol;Acc:VGNC:30766]
0.886065	8.46962e-09	ENSBTAG00000016247	TACR3	tachykinin receptor 3 [Source:VGNC Symbol;Acc:VGNC:35562]
0.882193	1.20062e-08	ENSBTAG00000021347	CWH43	cell wall biogenesis 43 C-terminal homolog [Source:VGNC Symbol;Acc:VGNC:27844]
0.876969	1.88679e-08	ENSBTAG00000006762	SH3RF2	SH3 domain containing ring finger 2 [Source:VGNC Symbol;Acc:VGNC:34580]
0.876951	1.88957e-08	ENSBTAG00000002355	ENSBTAG00000002355	natural resistance-associated macrophage protein 2-like [Source:NCBI gene (formerly Entrezgene);Acc:112441543]
0.876141	2.02309e-08	ENSBTAG00000010507	SLC22A16	solute carrier family 22 member 16 [Source:VGNC Symbol;Acc:VGNC:34724]
0.875053	2.21573e-08	ENSBTAG00000021216	HECW1	HECT, C2 and WW domain containing E3 ubiquitin protein ligase 1 [Source:VGNC Symbol;Acc:VGNC:55052]
0.872203	2.80057e-08	ENSBTAG00000017405	RORC	RAR related orphan receptor C [Source:VGNC Symbol;Acc:VGNC:34090]
0.871758	2.90357e-08	ENSBTAG00000008494	TMEM171	transmembrane protein 171 [Source:VGNC Symbol;Acc:VGNC:35996]
0.871517	2.96065e-08	ENSBTAG00000012851	SLC5A1	solute carrier family 5 member 1 [Source:VGNC Symbol;Acc:VGNC:49970]
0.871046	3.07516e-08	ENSBTAG00000003632	CYP39A1	cytochrome P450, family 39, subfamily A, polypeptide 1 [Source:NCBI gene (formerly Entrezgene);Acc:511195]
0.870427	3.23187e-08	ENSBTAG00000002497	ELOVL2	ELOVL fatty acid elongase 2 [Source:VGNC Symbol;Acc:VGNC:28448]
0.870035	3.33457e-08	ENSBTAG00000026236	AZGP1	alpha-2-glycoprotein 1, zinc-binding [Source:VGNC Symbol;Acc:VGNC:26367]
0.869602	3.45166e-08	ENSBTAG00000015829	ENPP5	ectonucleotide pyrophosphatase/phosphodiesterase family member 5 [Source:VGNC Symbol;Acc:VGNC:58979]
0.865336	4.81734e-08	ENSBTAG00000037929	ADAM28	ADAM-like, decysin 1 [Source:NCBI gene (formerly Entrezgene);Acc:505890]
0.865158	4.88358e-08	ENSBTAG00000001545	SLC34A2	solute carrier family 34 member 2 [Source:VGNC Symbol;Acc:VGNC:34818]
0.863325	5.61537e-08	ENSBTAG00000013825	BCAT1	branched chain amino acid transaminase 1 [Source:VGNC Symbol;Acc:VGNC:26439]
0.863162	5.685e-08	ENSBTAG00000004281	ACSS1	acyl-CoA synthetase short chain family member 1 [Source:VGNC Symbol;Acc:VGNC:25570]
0.862531	5.96183e-08	ENSBTAG00000010875	MSX1	msh homeobox 1 [Source:VGNC Symbol;Acc:VGNC:31711]
0.862233	6.09643e-08	ENSBTAG00000003499	ENPP4	ectonucleotide pyrophosphatase/phosphodiesterase 4 [Source:VGNC Symbol;Acc:VGNC:49551]
0.858161	8.23414e-08	ENSBTAG00000008756	ELF3	E74 like ETS transcription factor 3 [Source:VGNC Symbol;Acc:VGNC:28428]
0.856551	9.24954e-08	ENSBTAG00000021007	FOLR1	folate receptor alpha [Source:NCBI gene (formerly Entrezgene);Acc:539750]
0.856042	9.59341e-08	ENSBTAG00000011700	PLLP	plasmolipin [Source:VGNC Symbol;Acc:VGNC:33037]
0.854345	1.08236e-07	ENSBTAG00000000634	MLPH	melanophilin [Source:VGNC Symbol;Acc:VGNC:31506]
0.853065	1.18425e-07	ENSBTAG00000017602	TMEM45B	transmembrane protein 45B [Source:VGNC Symbol;Acc:VGNC:36089]
0.851592	1.31206e-07	ENSBTAG00000037651	S100A2	S100 calcium binding protein A2 [Source:VGNC Symbol;Acc:VGNC:34242]
0.851297	1.33911e-07	ENSBTAG00000011808	MSTN	myostatin [Source:VGNC Symbol;Acc:VGNC:31709]
0.847321	1.75555e-07	ENSBTAG00000021273	SEMA4B	semaphorin 4B [Source:VGNC Symbol;Acc:VGNC:34434]
0.834789	3.93118e-07	ENSBTAG00000000120	USP43	ubiquitin specific peptidase 43 [Source:VGNC Symbol;Acc:VGNC:36730]
0.833363	4.29072e-07	ENSBTAG00000006648	ENSBTAG00000006648
0.830912	4.9777e-07	ENSBTAG00000005337	RAB3B	RAB3B, member RAS oncogene family [Source:VGNC Symbol;Acc:VGNC:33650]
0.825577	6.82308e-07	ENSBTAG00000021358	BLNK	B cell linker [Source:VGNC Symbol;Acc:VGNC:26506]
0.824231	7.37558e-07	ENSBTAG00000023411	ENSBTAG00000023411	serotransferrin-like [Source:NCBI gene (formerly Entrezgene);Acc:525947]
0.823924	7.50734e-07	ENSBTAG00000010382	MUC13	mucin 13, cell surface associated [Source:VGNC Symbol;Acc:VGNC:31758]
0.82301	7.9111e-07	ENSBTAG00000018499	ANXA8L1	annexin A8-like 1 [Source:NCBI gene (formerly Entrezgene);Acc:281627]
0.821646	8.55031e-07	ENSBTAG00000001770	ST8SIA5	ST8 alpha-N-acetyl-neuraminide alpha-2,8-sialyltransferase 5 [Source:VGNC Symbol;Acc:VGNC:54494]
0.818762	1.00551e-06	ENSBTAG00000018474	IL6R	interleukin 6 receptor [Source:VGNC Symbol;Acc:VGNC:30167]
0.817608	1.07211e-06	ENSBTAG00000013928	WFDC2	WAP four-disulfide core domain 2 [Source:VGNC Symbol;Acc:VGNC:36933]
0.816694	1.12758e-06	ENSBTAG00000011987	ERG28	ergosterol biosynthesis 28 homolog [Source:VGNC Symbol;Acc:VGNC:55113]
0.808073	1.79081e-06	ENSBTAG00000001952	PROM2	prominin 2 [Source:VGNC Symbol;Acc:VGNC:33365]
0.805776	2.01793e-06	ENSBTAG00000015290	BAIAP2L2	BAR/IMD domain containing adaptor protein 2 like 2 [Source:VGNC Symbol;Acc:VGNC:26414]
0.8053	2.06802e-06	ENSBTAG00000018130	MAP2	microtubule associated protein 2 [Source:VGNC Symbol;Acc:VGNC:31182]
0.798703	2.88673e-06	ENSBTAG00000016165	KRT7	keratin 7 [Source:VGNC Symbol;Acc:VGNC:30734]
0.795611	3.36117e-06	ENSBTAG00000004263	ATP6V0A4	ATPase H+ transporting V0 subunit a4 [Source:VGNC Symbol;Acc:VGNC:26309]
0.78986	4.43114e-06	ENSBTAG00000000582	LY6G6E	lymphocyte antigen 6 complex, locus G6E [Source:NCBI gene (formerly Entrezgene);Acc:512743]
0.789673	4.47049e-06	ENSBTAG00000018570	SDR16C5	short chain dehydrogenase/reductase family 16C member 5 [Source:VGNC Symbol;Acc:VGNC:34395]
0.786225	5.25398e-06	ENSBTAG00000019448	CLDN7	claudin 7 [Source:VGNC Symbol;Acc:VGNC:55796]
0.785261	5.49368e-06	ENSBTAG00000046773	MCOLN2	mucolipin 2 [Source:VGNC Symbol;Acc:VGNC:31319]
0.784664	5.6471e-06	ENSBTAG00000048237	FGF9	fibroblast growth factor 9 [Source:VGNC Symbol;Acc:VGNC:53814]
0.784472	5.69732e-06	ENSBTAG00000017529	CA8	carbonic anhydrase 8 [Source:VGNC Symbol;Acc:VGNC:26658]
0.78386	5.85953e-06	ENSBTAG00000022564	AKR1C4	aldo-keto reductase family 1, member C4 (chlordecone reductase; 3-alpha hydroxysteroid dehydrogenase, type I; dihydrodiol dehydrogenase 4) [Source:NCBI gene (formerly Entrezgene);Acc:282138]
0.782942	6.11077e-06	ENSBTAG00000005810	PDZK1	PDZ domain containing 1 [Source:VGNC Symbol;Acc:VGNC:55652]
0.778999	7.30226e-06	ENSBTAG00000039719	PHGDH	phosphoglycerate dehydrogenase [Source:VGNC Symbol;Acc:VGNC:55654]
0.777514	7.80143e-06	ENSBTAG00000006546	GSTA2	glutathione S-transferase alpha 2 [Source:NCBI gene (formerly Entrezgene);Acc:281805]
0.774151	9.0458e-06	ENSBTAG00000026278	CLDN4	claudin 4 [Source:VGNC Symbol;Acc:VGNC:27416]
0.770093	1.07794e-05	ENSBTAG00000017020	S100G	S100 calcium binding protein G [Source:VGNC Symbol;Acc:VGNC:34249]
0.768697	1.14399e-05	ENSBTAG00000015351	STYK1	serine/threonine/tyrosine kinase 1 [Source:VGNC Symbol;Acc:VGNC:35451]
0.764468	1.36661e-05	ENSBTAG00000019229	TMEM144	transmembrane protein 144 [Source:VGNC Symbol;Acc:VGNC:35976]
0.764309	1.37568e-05	ENSBTAG00000038532	FOLR3	folate receptor 3 [Source:NCBI gene (formerly Entrezgene);Acc:516067]
0.762542	1.48006e-05	ENSBTAG00000003467	SLC5A11	solute carrier family 5 member 11 [Source:VGNC Symbol;Acc:VGNC:34904]
0.756945	1.85854e-05	ENSBTAG00000001527	TMEM213	transmembrane protein 213 [Source:VGNC Symbol;Acc:VGNC:36035]
0.755315	1.98377e-05	ENSBTAG00000030921	FAM3B	FAM3 metabolism regulating signaling molecule B [Source:VGNC Symbol;Acc:VGNC:28810]
0.75512	1.99924e-05	ENSBTAG00000013320	TSPAN1	tetraspanin 1 [Source:VGNC Symbol;Acc:VGNC:36425]
0.750099	2.43595e-05	ENSBTAG00000012656	OVOL1	ovo like transcriptional repressor 1 [Source:VGNC Symbol;Acc:VGNC:32505]
0.747233	2.72119e-05	ENSBTAG00000002369	TMEM217	transmembrane protein 217 [Source:VGNC Symbol;Acc:VGNC:36039]
0.746171	2.83414e-05	ENSBTAG00000004303	SLC27A2	solute carrier family 27 member 2 [Source:VGNC Symbol;Acc:VGNC:34786]
0.745576	2.8992e-05	ENSBTAG00000004948	LRATD1	LRAT domain containing 1 [Source:VGNC Symbol;Acc:VGNC:28840]
0.744991	2.96443e-05	ENSBTAG00000013256	LGR5	leucine rich repeat containing G protein-coupled receptor 5 [Source:VGNC Symbol;Acc:VGNC:30862]
0.741109	3.43126e-05	ENSBTAG00000012249	PRR15L	proline rich 15 like [Source:VGNC Symbol;Acc:VGNC:33394]
0.737937	3.85949e-05	ENSBTAG00000015493	ENSBTAG00000015493
0.737335	3.94588e-05	ENSBTAG00000004381	TACSTD2	tumor associated calcium signal transducer 2 [Source:VGNC Symbol;Acc:VGNC:35563]
0.72963	5.21163e-05	ENSBTAG00000007392	SERPINA14	serpin peptidase inhibitor, clade A (alpha-1 antiproteinase, antitrypsin), member 14 [Source:NCBI gene (formerly Entrezgene);Acc:286871]
0.720363	7.19634e-05	ENSBTAG00000038361	SERPINA11	serpin family A member 11 [Source:VGNC Symbol;Acc:VGNC:34466]
0.719675	7.3669e-05	ENSBTAG00000033291	SPAG6	sperm associated antigen 6 [Source:VGNC Symbol;Acc:VGNC:35167]
0.717359	7.96821e-05	ENSBTAG00000001595	MT1E	metallothionein 1E [Source:NCBI gene (formerly Entrezgene);Acc:613358]
0.709927	0.000101985	ENSBTAG00000000414	FUT6	fucosyltransferase 6 [Source:NCBI gene (formerly Entrezgene);Acc:338077]
0.709204	0.000104421	ENSBTAG00000004555	LRP2	LDL receptor related protein 2 [Source:VGNC Symbol;Acc:VGNC:30990]
0.705648	0.000117158	ENSBTAG00000021516	GSTA1	glutathione S-transferase alpha 1 [Source:NCBI gene (formerly Entrezgene);Acc:777644]
0.704579	0.000121244	ENSBTAG00000016982	MCOLN3	mucolipin 3 [Source:VGNC Symbol;Acc:VGNC:31320]
0.7039	0.000123904	ENSBTAG00000020391	MEP1B	meprin A subunit beta [Source:VGNC Symbol;Acc:VGNC:31389]
0.699954	0.000140392	ENSBTAG00000025101	ASGR2	asialoglycoprotein receptor 2 [Source:VGNC Symbol;Acc:VGNC:55035]
0.698027	0.000149118	ENSBTAG00000030297	ENSBTAG00000030297
0.689395	0.000194288	ENSBTAG00000009292	TMEM100	transmembrane protein 100 [Source:VGNC Symbol;Acc:VGNC:35941]
0.688775	0.00019795	ENSBTAG00000002266	NPL	N-acetylneuraminate pyruvate lyase [Source:VGNC Symbol;Acc:VGNC:32205]
0.686149	0.000214128	ENSBTAG00000002555	PDZK1IP1	PDZK1 interacting protein 1 [Source:VGNC Symbol;Acc:VGNC:32730]
0.681308	0.000246992	ENSBTAG00000014239	CCNB1	cyclin B1 [Source:VGNC Symbol;Acc:VGNC:26958]
0.678218	0.000270188	ENSBTAG00000044010	EMB	embigin [Source:HGNC Symbol;Acc:HGNC:30465]
0.674226	0.000302954	ENSBTAG00000006589	CFTR	CF transmembrane conductance regulator [Source:VGNC Symbol;Acc:VGNC:50053]
0.670976	0.000332116	ENSBTAG00000011045	MRPS36	mitochondrial ribosomal protein S36 [Source:VGNC Symbol;Acc:VGNC:31674]
0.66833	0.000357639	ENSBTAG00000021964	CDH17	cadherin 17 [Source:VGNC Symbol;Acc:VGNC:27096]
0.66712	0.000369862	ENSBTAG00000006732	NRCAM	neuronal cell adhesion molecule [Source:VGNC Symbol;Acc:VGNC:32257]
0.666268	0.000378682	ENSBTAG00000034674	ENSBTAG00000034674	chloride channel Ka [Source:NCBI gene (formerly Entrezgene);Acc:538145]
0.6555	0.000506981	ENSBTAG00000033398	HKDC1	hexokinase domain containing 1 [Source:VGNC Symbol;Acc:VGNC:29867]
0.653904	0.000528872	ENSBTAG00000024406	AGR2	anterior gradient 2, protein disulphide isomerase family member [Source:VGNC Symbol;Acc:VGNC:25740]
0.647032	0.000632764	ENSBTAG00000001292	LTF	lactotransferrin [Source:VGNC Symbol;Acc:VGNC:31077]
0.643217	0.000697727	ENSBTAG00000046587	CST6	cystatin E/M [Source:NCBI gene (formerly Entrezgene);Acc:503685]
0.640311	0.00075097	ENSBTAG00000000936	SLC39A2	solute carrier family 39 member 2 [Source:VGNC Symbol;Acc:VGNC:34863]
0.640279	0.000751578	ENSBTAG00000011525	SLC5A8	solute carrier family 5 member 8 [Source:VGNC Symbol;Acc:VGNC:34911]
0.63749	0.000805987	ENSBTAG00000004498	ESR2	estrogen receptor 2 [Source:VGNC Symbol;Acc:VGNC:28605]
0.634478	0.000868534	ENSBTAG00000047165	KRT9	keratin 9 [Source:VGNC Symbol;Acc:VGNC:30745]
0.633316	0.000893738	ENSBTAG00000012997	SMPDL3B	sphingomyelin phosphodiesterase acid like 3B [Source:VGNC Symbol;Acc:VGNC:35034]
0.628727	0.000999585	ENSBTAG00000006655	PIP	prolactin induced protein [Source:NCBI gene (formerly Entrezgene);Acc:613853]
0.626338	0.00105883	ENSBTAG00000011273	LRRC23	leucine rich repeat containing 23 [Source:VGNC Symbol;Acc:VGNC:56220]
0.618134	0.00128583	ENSBTAG00000001136	ELAPOR1	endosome-lysosome associated apoptosis and autophagy regulator 1 [Source:VGNC Symbol;Acc:VGNC:30567]
0.615409	0.00136989	ENSBTAG00000004594	MMP7	matrix metallopeptidase 7 [Source:VGNC Symbol;Acc:VGNC:31529]
0.613655	0.00142648	ENSBTAG00000009836	CHGA	chromogranin A [Source:VGNC Symbol;Acc:VGNC:27289]
0.61238	0.00146886	ENSBTAG00000006686	NPNT	nephronectin [Source:VGNC Symbol;Acc:VGNC:32209]
0.611824	0.00148767	ENSBTAG00000015061	ENSBTAG00000015061	cationic amino acid transporter 3-like [Source:NCBI gene (formerly Entrezgene);Acc:617141]
0.611369	0.00150321	ENSBTAG00000009842	CRYM	crystallin mu [Source:VGNC Symbol;Acc:VGNC:27745]
0.609529	0.00156748	ENSBTAG00000008039	ACMSD	aminocarboxymuconate semialdehyde decarboxylase [Source:VGNC Symbol;Acc:VGNC:25544]
0.608397	0.00160821	ENSBTAG00000011941	LYZ1	lysozyme 1 [Source:NCBI gene (formerly Entrezgene);Acc:281287]
0.592429	0.00228619	ENSBTAG00000006947	ROPN1	rhophilin associated tail protein 1 [Source:NCBI gene (formerly Entrezgene);Acc:527583]
0.589216	0.00244855	ENSBTAG00000012863	GDPD2	glycerophosphodiester phosphodiesterase domain containing 2 [Source:VGNC Symbol;Acc:VGNC:29311]
0.588547	0.00248356	ENSBTAG00000023207	FAM3D	FAM3 metabolism regulating signaling molecule D [Source:VGNC Symbol;Acc:VGNC:28812]
0.583734	0.00274823	ENSBTAG00000017167	LRAT	lecithin retinol acyltransferase [Source:VGNC Symbol;Acc:VGNC:49555]
0.581634	0.002871	ENSBTAG00000011238	CD48	CD48 molecule [Source:VGNC Symbol;Acc:VGNC:27036]
0.562918	0.00418564	ENSBTAG00000021119	TDGF1	teratocarcinoma-derived growth factor 1 [Source:NCBI gene (formerly Entrezgene);Acc:784029]
0.562852	0.00419107	ENSBTAG00000008394	MYL3	myosin light chain 3 [Source:VGNC Symbol;Acc:VGNC:31801]
0.560025	0.00442825	ENSBTAG00000002898	UNC45B	unc-45 myosin chaperone B [Source:VGNC Symbol;Acc:VGNC:36668]
0.559238	0.00449631	ENSBTAG00000001880	VGLL1	vestigial like family member 1 [Source:VGNC Symbol;Acc:VGNC:56958]
0.55684	0.00470895	ENSBTAG00000014127	PTGS2	prostaglandin-endoperoxide synthase 2 [Source:VGNC Symbol;Acc:VGNC:33512]
0.552074	0.00515682	ENSBTAG00000006619	MATK	megakaryocyte-associated tyrosine kinase [Source:VGNC Symbol;Acc:VGNC:31263]
0.551141	0.00524856	ENSBTAG00000000585	LY6G6C	lymphocyte antigen 6 family member G6C [Source:VGNC Symbol;Acc:VGNC:31090]
0.546193	0.00575826	ENSBTAG00000004680	SLC13A5	solute carrier family 13 member 5 [Source:VGNC Symbol;Acc:VGNC:34677]
0.5381	0.00668088	ENSBTAG00000009585	CDH16	cadherin 16 [Source:VGNC Symbol;Acc:VGNC:27095]
0.532539	0.00738405	ENSBTAG00000034384	VWA3B	von Willebrand factor A domain containing 3B [Source:VGNC Symbol;Acc:VGNC:50129]
0.530077	0.00771439	ENSBTAG00000020582	PRSS22	serine protease 22 [Source:VGNC Symbol;Acc:VGNC:33415]
0.522333	0.00883478	ENSBTAG00000007502	CKMT1A	creatine kinase, mitochondrial 1A [Source:NCBI gene (formerly Entrezgene);Acc:281692]
0.521696	0.00893272	ENSBTAG00000039820	CLDN8	claudin 8 [Source:VGNC Symbol;Acc:VGNC:27419]
0.519238	0.00931896	ENSBTAG00000004148	SLPI	secretory leukocyte peptidase inhibitor [Source:NCBI gene (formerly Entrezgene);Acc:504598]
0.518114	0.00949998	ENSBTAG00000003594	RIBC2	RIB43A domain with coiled-coils 2 [Source:VGNC Symbol;Acc:VGNC:33958]
0.51524	0.00997656	ENSBTAG00000004860	SLC27A6	solute carrier family 27 member 6 [Source:VGNC Symbol;Acc:VGNC:34790]

## Sheet: TS6_PCA_dim2<0_p0.01
correlation	p.value	Gene stable ID	Gene name	Gene description
-0.913497	4.66659e-10	ENSBTAG00000039509	GPRC5A	G protein-coupled receptor class C group 5 member A [Source:VGNC Symbol;Acc:VGNC:29606]
-0.910718	6.52128e-10	ENSBTAG00000012082	TNFRSF12A	TNF receptor superfamily member 12A [Source:VGNC Symbol;Acc:VGNC:36162]
-0.893622	4.12843e-09	ENSBTAG00000018043	LCAT	lecithin-cholesterol acyltransferase [Source:VGNC Symbol;Acc:VGNC:30809]
-0.872158	2.81094e-08	ENSBTAG00000013235	TINAGL1	tubulointerstitial nephritis antigen like 1 [Source:VGNC Symbol;Acc:VGNC:35875]
-0.871701	2.91689e-08	ENSBTAG00000000394	BACE2	beta-secretase 2 [Source:VGNC Symbol;Acc:VGNC:26401]
-0.855375	1.00609e-07	ENSBTAG00000010366	HCRTR1	hypocretin receptor 1 [Source:VGNC Symbol;Acc:VGNC:29781]
-0.853671	1.13495e-07	ENSBTAG00000015366	SFRP4	secreted frizzled related protein 4 [Source:VGNC Symbol;Acc:VGNC:34522]
-0.851507	1.31984e-07	ENSBTAG00000020035	RCAN1	regulator of calcineurin 1 [Source:VGNC Symbol;Acc:VGNC:33820]
-0.829043	5.5659e-07	ENSBTAG00000021118	CYP26A1	cytochrome P450, family 26, subfamily A, polypeptide 1 [Source:NCBI gene (formerly Entrezgene);Acc:539047]
-0.820475	9.13519e-07	ENSBTAG00000011545	GDA	guanine deaminase [Source:VGNC Symbol;Acc:VGNC:29294]
-0.817245	1.09381e-06	ENSBTAG00000027409	SLC4A11	solute carrier family 4 member 11 [Source:VGNC Symbol;Acc:VGNC:34891]
-0.806889	1.90481e-06	ENSBTAG00000020582	PRSS22	serine protease 22 [Source:VGNC Symbol;Acc:VGNC:33415]
-0.795742	3.33974e-06	ENSBTAG00000000585	LY6G6C	lymphocyte antigen 6 family member G6C [Source:VGNC Symbol;Acc:VGNC:31090]
-0.793889	3.65451e-06	ENSBTAG00000017677	SCG3	secretogranin III [Source:VGNC Symbol;Acc:VGNC:34333]
-0.788212	4.78885e-06	ENSBTAG00000013081	PSPH	phosphoserine phosphatase [Source:VGNC Symbol;Acc:VGNC:33483]
-0.786163	5.26921e-06	ENSBTAG00000020524	UPK3BL1	uroplakin 3B-like [Source:NCBI gene (formerly Entrezgene);Acc:617471]
-0.78555	5.42098e-06	ENSBTAG00000001880	VGLL1	vestigial like family member 1 [Source:VGNC Symbol;Acc:VGNC:56958]
-0.78356	5.94062e-06	ENSBTAG00000006619	MATK	megakaryocyte-associated tyrosine kinase [Source:VGNC Symbol;Acc:VGNC:31263]
-0.775047	8.69843e-06	ENSBTAG00000016819	FABP3	fatty acid binding protein 3 [Source:VGNC Symbol;Acc:VGNC:28697]
-0.774384	8.9545e-06	ENSBTAG00000003253	NPPC	natriuretic peptide C [Source:VGNC Symbol;Acc:VGNC:32212]
-0.774144	9.04881e-06	ENSBTAG00000032819	MUC20	mucin 20, cell surface associated [Source:VGNC Symbol;Acc:VGNC:54458]
-0.767533	1.2018e-05	ENSBTAG00000031497	FGFBP1	fibroblast growth factor binding protein 1 [Source:NCBI gene (formerly Entrezgene);Acc:281812]
-0.767421	1.20752e-05	ENSBTAG00000004148	SLPI	secretory leukocyte peptidase inhibitor [Source:NCBI gene (formerly Entrezgene);Acc:504598]
-0.762579	1.47782e-05	ENSBTAG00000011238	CD48	CD48 molecule [Source:VGNC Symbol;Acc:VGNC:27036]
-0.756866	1.86448e-05	ENSBTAG00000015061	ENSBTAG00000015061	cationic amino acid transporter 3-like [Source:NCBI gene (formerly Entrezgene);Acc:617141]
-0.753459	2.13532e-05	ENSBTAG00000008718	GALNT17	polypeptide N-acetylgalactosaminyltransferase 17 [Source:VGNC Symbol;Acc:VGNC:50029]
-0.753036	2.17125e-05	ENSBTAG00000009585	CDH16	cadherin 16 [Source:VGNC Symbol;Acc:VGNC:27095]
-0.748237	2.61801e-05	ENSBTAG00000004982	GPLD1	glycosylphosphatidylinositol specific phospholipase D1 [Source:VGNC Symbol;Acc:VGNC:29536]
-0.746789	2.7679e-05	ENSBTAG00000015086	HSD11B1	hydroxysteroid 11-beta dehydrogenase 1 [Source:VGNC Symbol;Acc:VGNC:29965]
-0.744434	3.02774e-05	ENSBTAG00000007502	CKMT1A	creatine kinase, mitochondrial 1A [Source:NCBI gene (formerly Entrezgene);Acc:281692]
-0.740478	3.51287e-05	ENSBTAG00000002898	UNC45B	unc-45 myosin chaperone B [Source:VGNC Symbol;Acc:VGNC:36668]
-0.736698	4.03907e-05	ENSBTAG00000011941	LYZ1	lysozyme 1 [Source:NCBI gene (formerly Entrezgene);Acc:281287]
-0.733956	4.46307e-05	ENSBTAG00000015924	CALB1	calbindin 1 [Source:VGNC Symbol;Acc:VGNC:26700]
-0.733665	4.51023e-05	ENSBTAG00000046768	IGFBP1	insulin like growth factor binding protein 1 [Source:VGNC Symbol;Acc:VGNC:30083]
-0.732841	4.64639e-05	ENSBTAG00000017733	CA2	carbonic anhydrase II [Source:NCBI gene (formerly Entrezgene);Acc:280740]
-0.730136	5.11885e-05	ENSBTAG00000016542	LAMB3	laminin subunit beta 3 [Source:VGNC Symbol;Acc:VGNC:30773]
-0.7287	5.38625e-05	ENSBTAG00000000522	AHSG	alpha 2-HS glycoprotein [Source:VGNC Symbol;Acc:VGNC:25756]
-0.723895	6.37305e-05	ENSBTAG00000008394	MYL3	myosin light chain 3 [Source:VGNC Symbol;Acc:VGNC:31801]
-0.722905	6.59495e-05	ENSBTAG00000019683	LYPD6B	LY6/PLAUR domain containing 6B [Source:VGNC Symbol;Acc:VGNC:31104]
-0.718806	7.58783e-05	ENSBTAG00000016357	VNN2	vanin 2 [Source:VGNC Symbol;Acc:VGNC:36808]
-0.716824	8.11328e-05	ENSBTAG00000009863	BHLHE40	basic helix-loop-helix family member e40 [Source:VGNC Symbol;Acc:VGNC:26486]
-0.715357	8.52235e-05	ENSBTAG00000001864	NR4A3	nuclear receptor subfamily 4 group A member 3 [Source:VGNC Symbol;Acc:VGNC:32247]
-0.715035	8.61442e-05	ENSBTAG00000010802	KCNK7	potassium two pore domain channel subfamily K member 7 [Source:VGNC Symbol;Acc:VGNC:30477]
-0.713002	9.2169e-05	ENSBTAG00000044010	EMB	embigin [Source:HGNC Symbol;Acc:HGNC:30465]
-0.708231	0.000107778	ENSBTAG00000021964	CDH17	cadherin 17 [Source:VGNC Symbol;Acc:VGNC:27096]
-0.707468	0.000110477	ENSBTAG00000046587	CST6	cystatin E/M [Source:NCBI gene (formerly Entrezgene);Acc:503685]
-0.707258	0.000111233	ENSBTAG00000033398	HKDC1	hexokinase domain containing 1 [Source:VGNC Symbol;Acc:VGNC:29867]
-0.682605	0.000237782	ENSBTAG00000009836	CHGA	chromogranin A [Source:VGNC Symbol;Acc:VGNC:27289]
-0.678184	0.00027046	ENSBTAG00000012525	ABO	ABO, alpha 1-3-N-acetylgalactosaminyltransferase and alpha 1-3-galactosyltransferase [Source:VGNC Symbol;Acc:VGNC:25510]
-0.675399	0.000292988	ENSBTAG00000012863	GDPD2	glycerophosphodiester phosphodiesterase domain containing 2 [Source:VGNC Symbol;Acc:VGNC:29311]
-0.670344	0.000338062	ENSBTAG00000011525	SLC5A8	solute carrier family 5 member 8 [Source:VGNC Symbol;Acc:VGNC:34911]
-0.665023	0.000391906	ENSBTAG00000000936	SLC39A2	solute carrier family 39 member 2 [Source:VGNC Symbol;Acc:VGNC:34863]
-0.664836	0.000393932	ENSBTAG00000006686	NPNT	nephronectin [Source:VGNC Symbol;Acc:VGNC:32209]
-0.663143	0.000412626	ENSBTAG00000046158	CFB	complement factor B [Source:NCBI gene (formerly Entrezgene);Acc:514076]
-0.662582	0.000418996	ENSBTAG00000006589	CFTR	CF transmembrane conductance regulator [Source:VGNC Symbol;Acc:VGNC:50053]
-0.650894	0.0005724	ENSBTAG00000034674	ENSBTAG00000034674	chloride channel Ka [Source:NCBI gene (formerly Entrezgene);Acc:538145]
-0.647976	0.000617526	ENSBTAG00000009842	CRYM	crystallin mu [Source:VGNC Symbol;Acc:VGNC:27745]
-0.634245	0.000873522	ENSBTAG00000030921	FAM3B	FAM3 metabolism regulating signaling molecule B [Source:VGNC Symbol;Acc:VGNC:28810]
-0.62495	0.00109462	ENSBTAG00000015493	ENSBTAG00000015493
-0.624342	0.00111061	ENSBTAG00000006806	KRT17	keratin 17 [Source:VGNC Symbol;Acc:VGNC:50398]
-0.623467	0.001134	ENSBTAG00000018137	A2M	alpha-2-macroglobulin [Source:VGNC Symbol;Acc:VGNC:55837]
-0.619558	0.00124367	ENSBTAG00000047902	ULBP21	UL16 binding protein 21 [Source:NCBI gene (formerly Entrezgene);Acc:513308]
-0.618419	0.00127729	ENSBTAG00000000507	NR4A1	nuclear receptor subfamily 4 group A member 1 [Source:VGNC Symbol;Acc:VGNC:32245]
-0.613159	0.00144283	ENSBTAG00000012997	SMPDL3B	sphingomyelin phosphodiesterase acid like 3B [Source:VGNC Symbol;Acc:VGNC:35034]
-0.609246	0.0015776	ENSBTAG00000005596	IGFBP2	insulin like growth factor binding protein 2 [Source:VGNC Symbol;Acc:VGNC:30084]
-0.602538	0.00183365	ENSBTAG00000007850	ITIH4	inter-alpha-trypsin inhibitor heavy chain 4 [Source:VGNC Symbol;Acc:VGNC:30336]
-0.601854	0.00186167	ENSBTAG00000003329	FST	follistatin [Source:VGNC Symbol;Acc:VGNC:29134]
-0.595464	0.00214132	ENSBTAG00000012656	OVOL1	ovo like transcriptional repressor 1 [Source:VGNC Symbol;Acc:VGNC:32505]
-0.594186	0.00220135	ENSBTAG00000014127	PTGS2	prostaglandin-endoperoxide synthase 2 [Source:VGNC Symbol;Acc:VGNC:33512]
-0.587073	0.00256224	ENSBTAG00000048237	FGF9	fibroblast growth factor 9 [Source:VGNC Symbol;Acc:VGNC:53814]
-0.58492	0.0026809	ENSBTAG00000026278	CLDN4	claudin 4 [Source:VGNC Symbol;Acc:VGNC:27416]
-0.566016	0.00393839	ENSBTAG00000019772	OXTR	oxytocin receptor [Source:VGNC Symbol;Acc:VGNC:32516]
-0.559753	0.00445173	ENSBTAG00000004381	TACSTD2	tumor associated calcium signal transducer 2 [Source:VGNC Symbol;Acc:VGNC:35563]
-0.556823	0.00471052	ENSBTAG00000022715	ENSBTAG00000022715
-0.550249	0.00533755	ENSBTAG00000015290	BAIAP2L2	BAR/IMD domain containing adaptor protein 2 like 2 [Source:VGNC Symbol;Acc:VGNC:26414]
-0.548776	0.00548717	ENSBTAG00000004263	ATP6V0A4	ATPase H+ transporting V0 subunit a4 [Source:VGNC Symbol;Acc:VGNC:26309]
-0.537529	0.00675049	ENSBTAG00000015351	STYK1	serine/threonine/tyrosine kinase 1 [Source:VGNC Symbol;Acc:VGNC:35451]
-0.527943	0.00801059	ENSBTAG00000011987	ERG28	ergosterol biosynthesis 28 homolog [Source:VGNC Symbol;Acc:VGNC:55113]
-0.521619	0.00894464	ENSBTAG00000000414	FUT6	fucosyltransferase 6 [Source:NCBI gene (formerly Entrezgene);Acc:338077]
-0.521213	0.00900747	ENSBTAG00000003467	SLC5A11	solute carrier family 5 member 11 [Source:VGNC Symbol;Acc:VGNC:34904]
-0.518356	0.00946075	ENSBTAG00000000575	TNC	Bos taurus tenascin C (TNC), mRNA. [Source:RefSeq mRNA;Acc:NM_001372074]
-0.518127	0.00949798	ENSBTAG00000036102	ENSBTAG00000036102
-0.517996	0.00951925	ENSBTAG00000001527	TMEM213	transmembrane protein 213 [Source:VGNC Symbol;Acc:VGNC:36035]

## Sheet: TS7_PCA_dim2>0_p0.01
correlation	p.value	Gene stable ID	Gene name	Gene description
0.944223	4.32273e-12	ENSBTAG00000004777	S100B	S100 calcium binding protein B [Source:VGNC Symbol;Acc:VGNC:34248]
0.934652	2.35912e-11	ENSBTAG00000012461	PRSS16	serine protease 16 [Source:VGNC Symbol;Acc:VGNC:33414]
0.933014	3.07392e-11	ENSBTAG00000012393	AGT	angiotensinogen [Source:NCBI gene (formerly Entrezgene);Acc:527114]
0.925635	9.3699e-11	ENSBTAG00000003006	ENSBTAG00000003006
0.920561	1.89056e-10	ENSBTAG00000007678	MKX	mohawk homeobox [Source:VGNC Symbol;Acc:VGNC:31493]
0.915968	3.43304e-10	ENSBTAG00000017194	ASPG	asparaginase [Source:VGNC Symbol;Acc:VGNC:26218]
0.914843	3.95272e-10	ENSBTAG00000012884	MPTX	putative mucosal pentraxin homolog [Source:NCBI gene (formerly Entrezgene);Acc:504879]
0.912699	5.14326e-10	ENSBTAG00000018543	VIL1	villin 1 [Source:VGNC Symbol;Acc:VGNC:36794]
0.91228	5.41032e-10	ENSBTAG00000009341	CCDC146	coiled-coil domain containing 146 [Source:VGNC Symbol;Acc:VGNC:26854]
0.912064	5.55284e-10	ENSBTAG00000011833	GRIA3	glutamate ionotropic receptor AMPA type subunit 3 [Source:VGNC Symbol;Acc:VGNC:29640]
0.911105	6.22822e-10	ENSBTAG00000001830	LRRC46	leucine rich repeat containing 46 [Source:VGNC Symbol;Acc:VGNC:52801]
0.908288	8.66091e-10	ENSBTAG00000005717	GJB5	gap junction protein beta 5 [Source:VGNC Symbol;Acc:VGNC:29380]
0.906618	1.04792e-09	ENSBTAG00000026502	CYP2D14	cytochrome P450, family 2, subfamily D, polypeptide 6 [Source:NCBI gene (formerly Entrezgene);Acc:282211]
0.901012	1.93736e-09	ENSBTAG00000003568	CLDN10	claudin 10 [Source:VGNC Symbol;Acc:VGNC:27403]
0.890708	5.48043e-09	ENSBTAG00000009649	DRC1	dynein regulatory complex subunit 1 [Source:VGNC Symbol;Acc:VGNC:28205]
0.889136	6.36434e-09	ENSBTAG00000013920	ENSBTAG00000013920
0.885125	9.22898e-09	ENSBTAG00000021547	CFAP57	cilia and flagella associated protein 57 [Source:VGNC Symbol;Acc:VGNC:54907]
0.884856	9.45723e-09	ENSBTAG00000034338	HOATZ	HOATZ cilia and flagella associated protein [Source:VGNC Symbol;Acc:VGNC:54859]
0.88432	9.92671e-09	ENSBTAG00000017769	RIBC1	RIB43A domain with coiled-coils 1 [Source:VGNC Symbol;Acc:VGNC:33957]
0.883547	1.06419e-08	ENSBTAG00000007650	SLC38A11	solute carrier family 38 member 11 [Source:VGNC Symbol;Acc:VGNC:34848]
0.879551	1.51293e-08	ENSBTAG00000009132	TMPRSS2	transmembrane serine protease 2 [Source:VGNC Symbol;Acc:VGNC:36140]
0.878296	1.68532e-08	ENSBTAG00000016926	C13H20orf85	chromosome 13 C20orf85 homolog [Source:VGNC Symbol;Acc:VGNC:49172]
0.875792	2.08322e-08	ENSBTAG00000008452	IHH	Indian hedgehog signaling molecule [Source:VGNC Symbol;Acc:VGNC:30099]
0.86948	3.48533e-08	ENSBTAG00000031362	NXPE2	neurexophilin and PC-esterase domain family member 2 [Source:VGNC Symbol;Acc:VGNC:32379]
0.869351	3.52119e-08	ENSBTAG00000011890	RSPH4A	radial spoke head component 4A [Source:VGNC Symbol;Acc:VGNC:34185]
0.868887	3.65304e-08	ENSBTAG00000024195	LDLRAD1	low density lipoprotein receptor class A domain containing 1 [Source:VGNC Symbol;Acc:VGNC:30826]
0.868585	3.74102e-08	ENSBTAG00000016854	AK7	adenylate kinase 7 [Source:VGNC Symbol;Acc:VGNC:25776]
0.863649	5.47943e-08	ENSBTAG00000008538	DNAI1	dynein axonemal intermediate chain 1 [Source:VGNC Symbol;Acc:VGNC:28129]
0.863496	5.54338e-08	ENSBTAG00000001303	HSPB8	heat shock protein family B (small) member 8 [Source:VGNC Symbol;Acc:VGNC:53907]
0.863313	5.62057e-08	ENSBTAG00000014758	WIF1	WNT inhibitory factor 1 [Source:VGNC Symbol;Acc:VGNC:36938]
0.862864	5.81425e-08	ENSBTAG00000021327	DAW1	dynein assembly factor with WD repeats 1 [Source:VGNC Symbol;Acc:VGNC:27883]
0.862651	5.90826e-08	ENSBTAG00000008798	DRC3	dynein regulatory complex subunit 3 [Source:VGNC Symbol;Acc:VGNC:52763]
0.860434	6.97065e-08	ENSBTAG00000003595	FAM216B	family with sequence similarity 216 member B [Source:VGNC Symbol;Acc:VGNC:28796]
0.858223	8.19737e-08	ENSBTAG00000022509	DNAH9	dynein axonemal heavy chain 9 [Source:VGNC Symbol;Acc:VGNC:28128]
0.857072	8.90932e-08	ENSBTAG00000015485	C9H6orf118	chromosome 9 C6orf118 homolog [Source:VGNC Symbol;Acc:VGNC:52744]
0.856741	9.12411e-08	ENSBTAG00000003539	ROPN1L	rhophilin associated tail protein 1 like [Source:VGNC Symbol;Acc:VGNC:34086]
0.85588	9.70503e-08	ENSBTAG00000012850	NME9	NME/NM23 family member 9 [Source:VGNC Symbol;Acc:VGNC:32131]
0.855547	9.93865e-08	ENSBTAG00000037555	FAM183A	family with sequence similarity 183 member A [Source:NCBI gene (formerly Entrezgene);Acc:782130]
0.855045	1.03002e-07	ENSBTAG00000018487	CFAP45	cilia and flagella associated protein 45 [Source:VGNC Symbol;Acc:VGNC:27244]
0.854789	1.04885e-07	ENSBTAG00000026696	DCDC2B	doublecortin domain containing 2B [Source:VGNC Symbol;Acc:VGNC:27911]
0.852241	1.25428e-07	ENSBTAG00000020836	CIBAR2	CBY1 interacting BAR domain containing 2 [Source:VGNC Symbol;Acc:VGNC:28845]
0.85214	1.26315e-07	ENSBTAG00000020522	ENSBTAG00000020522	T-complex protein 11 X-linked protein 2 [Source:NCBI gene (formerly Entrezgene);Acc:522334]
0.850827	1.38324e-07	ENSBTAG00000001080	SPAG17	sperm associated antigen 17 [Source:VGNC Symbol;Acc:VGNC:35165]
0.850324	1.43192e-07	ENSBTAG00000006730	SUSD2	sushi domain containing 2 [Source:VGNC Symbol;Acc:VGNC:35487]
0.848958	1.57189e-07	ENSBTAG00000014830	PPP1R32	protein phosphatase 1 regulatory subunit 32 [Source:VGNC Symbol;Acc:VGNC:33239]
0.848755	1.59361e-07	ENSBTAG00000014144	CCDC113	coiled-coil domain containing 113 [Source:VGNC Symbol;Acc:VGNC:26835]
0.848317	1.64162e-07	ENSBTAG00000015825	CCDC65	coiled-coil domain containing 65 [Source:VGNC Symbol;Acc:VGNC:26908]
0.843967	2.19325e-07	ENSBTAG00000033166	SLC15A2	solute carrier family 15 member 2 [Source:HGNC Symbol;Acc:HGNC:10921]
0.843285	2.29328e-07	ENSBTAG00000019287	FAM81B	family with sequence similarity 81 member B [Source:VGNC Symbol;Acc:VGNC:28831]
0.842796	2.36762e-07	ENSBTAG00000031679	HSD17B13	hydroxysteroid 17-beta dehydrogenase 13 [Source:VGNC Symbol;Acc:VGNC:29971]
0.842427	2.42512e-07	ENSBTAG00000021972	DNAH5	dynein axonemal heavy chain 5 [Source:VGNC Symbol;Acc:VGNC:28126]
0.840487	2.7481e-07	ENSBTAG00000006447	ACSM3	acyl-CoA synthetase medium chain family member 3 [Source:VGNC Symbol;Acc:VGNC:49960]
0.838701	3.07896e-07	ENSBTAG00000027900	LRRIQ1	leucine rich repeats and IQ motif containing 1 [Source:VGNC Symbol;Acc:VGNC:56221]
0.826125	6.60861e-07	ENSBTAG00000040547	UBXN10	UBX domain protein 10 [Source:VGNC Symbol;Acc:VGNC:36623]
0.826016	6.65072e-07	ENSBTAG00000013778	DNAI3	dynein axonemal intermediate chain 3 [Source:VGNC Symbol;Acc:VGNC:36911]
0.8231	7.87056e-07	ENSBTAG00000017823	CFAP52	cilia and flagella associated protein 52 [Source:VGNC Symbol;Acc:VGNC:27245]
0.821523	8.61021e-07	ENSBTAG00000023941	CPN1	carboxypeptidase N subunit 1 [Source:VGNC Symbol;Acc:VGNC:27656]
0.820523	9.11078e-07	ENSBTAG00000014692	CREB3L4	cAMP responsive element binding protein 3 like 4 [Source:VGNC Symbol;Acc:VGNC:27697]
0.819415	9.69554e-07	ENSBTAG00000025942	HPGD	15-hydroxyprostaglandin dehydrogenase [Source:VGNC Symbol;Acc:VGNC:56973]
0.81713	1.10076e-06	ENSBTAG00000047203	TSPAN19	tetraspanin 19 [Source:VGNC Symbol;Acc:VGNC:36434]
0.815328	1.21519e-06	ENSBTAG00000032862	DYDC2	DPY30 domain containing 2 [Source:VGNC Symbol;Acc:VGNC:28268]
0.81393	1.3112e-06	ENSBTAG00000003594	RIBC2	RIB43A domain with coiled-coils 2 [Source:VGNC Symbol;Acc:VGNC:33958]
0.813771	1.32249e-06	ENSBTAG00000027074	SV2B	synaptic vesicle glycoprotein 2B [Source:VGNC Symbol;Acc:VGNC:35495]
0.813238	1.36113e-06	ENSBTAG00000012370	MGP	matrix Gla protein [Source:NCBI gene (formerly Entrezgene);Acc:282660]
0.80765	1.83078e-06	ENSBTAG00000003336	TPD52L1	TPD52 like 1 [Source:VGNC Symbol;Acc:VGNC:36245]
0.806553	1.93832e-06	ENSBTAG00000035710	ZBBX	zinc finger B-box domain containing [Source:VGNC Symbol;Acc:VGNC:53614]
0.805506	2.04621e-06	ENSBTAG00000020929	ARMC3	armadillo repeat containing 3 [Source:VGNC Symbol;Acc:VGNC:26157]
0.801293	2.53612e-06	ENSBTAG00000039820	CLDN8	claudin 8 [Source:VGNC Symbol;Acc:VGNC:27419]
0.796826	3.16714e-06	ENSBTAG00000011153	MGAT4C	MGAT4 family member C [Source:VGNC Symbol;Acc:VGNC:31448]
0.793329	3.75459e-06	ENSBTAG00000006069	CAPS	calcyphosine [Source:VGNC Symbol;Acc:VGNC:26753]
0.790661	4.26587e-06	ENSBTAG00000034384	VWA3B	von Willebrand factor A domain containing 3B [Source:VGNC Symbol;Acc:VGNC:50129]
0.790482	4.3023e-06	ENSBTAG00000040512	PCP4L1	Purkinje cell protein 4 like 1 [Source:VGNC Symbol;Acc:VGNC:32645]
0.784767	5.62048e-06	ENSBTAG00000021522	PLA2G10	group 10 secretory phospholipase A2 [Source:NCBI gene (formerly Entrezgene);Acc:613966]
0.777394	7.84305e-06	ENSBTAG00000021993	SPDEF	SAM pointed domain containing ETS transcription factor [Source:VGNC Symbol;Acc:VGNC:35198]
0.775644	8.47332e-06	ENSBTAG00000021829	GM2A	GM2 ganglioside activator [Source:VGNC Symbol;Acc:VGNC:29431]
0.770728	1.04899e-05	ENSBTAG00000006947	ROPN1	rhophilin associated tail protein 1 [Source:NCBI gene (formerly Entrezgene);Acc:527583]
0.762763	1.46666e-05	ENSBTAG00000015724	BPIFB1	BPI fold containing family B member 1 [Source:VGNC Symbol;Acc:VGNC:26545]
0.759015	1.70969e-05	ENSBTAG00000001392	RDH16	retinol dehydrogenase 16 (all-trans) [Source:NCBI gene (formerly Entrezgene);Acc:519940]
0.751636	2.29412e-05	ENSBTAG00000034372	ENSBTAG00000034372	zymogen granule protein 16 homolog B-like [Source:NCBI gene (formerly Entrezgene);Acc:104975830]
0.736618	4.05103e-05	ENSBTAG00000011273	LRRC23	leucine rich repeat containing 23 [Source:VGNC Symbol;Acc:VGNC:56220]
0.730577	5.03893e-05	ENSBTAG00000039046	CD24	CD24 molecule [Source:VGNC Symbol;Acc:VGNC:27014]
0.724209	6.30394e-05	ENSBTAG00000004498	ESR2	estrogen receptor 2 [Source:VGNC Symbol;Acc:VGNC:28605]
0.717358	7.96867e-05	ENSBTAG00000004860	SLC27A6	solute carrier family 27 member 6 [Source:VGNC Symbol;Acc:VGNC:34790]
0.712336	9.42219e-05	ENSBTAG00000030973	TUBA1D	tubulin, alpha 3d [Source:NCBI gene (formerly Entrezgene);Acc:535605]
0.700532	0.000137863	ENSBTAG00000006655	PIP	prolactin induced protein [Source:NCBI gene (formerly Entrezgene);Acc:613853]
0.700177	0.00013941	ENSBTAG00000008039	ACMSD	aminocarboxymuconate semialdehyde decarboxylase [Source:VGNC Symbol;Acc:VGNC:25544]
0.693709	0.000170413	ENSBTAG00000006732	NRCAM	neuronal cell adhesion molecule [Source:VGNC Symbol;Acc:VGNC:32257]
0.689498	0.000193687	ENSBTAG00000017722	F5	coagulation factor V [Source:VGNC Symbol;Acc:VGNC:28688]
0.679109	0.000263312	ENSBTAG00000017167	LRAT	lecithin retinol acyltransferase [Source:VGNC Symbol;Acc:VGNC:49555]
0.672136	0.000321439	ENSBTAG00000036099	ENSBTAG00000036099	kynurenine--oxoglutarate transaminase 1 [Source:NCBI gene (formerly Entrezgene);Acc:104968656]
0.668997	0.000351048	ENSBTAG00000001136	ELAPOR1	endosome-lysosome associated apoptosis and autophagy regulator 1 [Source:VGNC Symbol;Acc:VGNC:30567]
0.657274	0.000483555	ENSBTAG00000021119	TDGF1	teratocarcinoma-derived growth factor 1 [Source:NCBI gene (formerly Entrezgene);Acc:784029]
0.653261	0.000537926	ENSBTAG00000004555	LRP2	LDL receptor related protein 2 [Source:VGNC Symbol;Acc:VGNC:30990]
0.652622	0.000547048	ENSBTAG00000014239	CCNB1	cyclin B1 [Source:VGNC Symbol;Acc:VGNC:26958]
0.632875	0.000903481	ENSBTAG00000033291	SPAG6	sperm associated antigen 6 [Source:VGNC Symbol;Acc:VGNC:35167]
0.632606	0.000909466	ENSBTAG00000019980	DGKI	diacylglycerol kinase iota [Source:VGNC Symbol;Acc:VGNC:28030]
0.608125	0.00161813	ENSBTAG00000047165	KRT9	keratin 9 [Source:VGNC Symbol;Acc:VGNC:30745]
0.607552	0.00163918	ENSBTAG00000016982	MCOLN3	mucolipin 3 [Source:VGNC Symbol;Acc:VGNC:31320]
0.596869	0.00207693	ENSBTAG00000020342	MYOC	myocilin [Source:VGNC Symbol;Acc:VGNC:31833]
0.577404	0.00313245	ENSBTAG00000012249	PRR15L	proline rich 15 like [Source:VGNC Symbol;Acc:VGNC:33394]
0.572378	0.00346898	ENSBTAG00000019229	TMEM144	transmembrane protein 144 [Source:VGNC Symbol;Acc:VGNC:35976]
0.551421	0.00522089	ENSBTAG00000048257	ENSBTAG00000048257	leukotriene-B(4) omega-hydroxylase 2-like [Source:NCBI gene (formerly Entrezgene);Acc:534967]
0.55047	0.00531536	ENSBTAG00000008717	SERPINE2	serpin family E member 2 [Source:VGNC Symbol;Acc:VGNC:56144]
0.549798	0.00538297	ENSBTAG00000003894	NDRG4	NDRG family member 4 [Source:VGNC Symbol;Acc:VGNC:31941]
0.54688	0.00568507	ENSBTAG00000020809	SLC36A2	solute carrier family 36 member 2 [Source:VGNC Symbol;Acc:VGNC:34839]
0.53878	0.00659887	ENSBTAG00000018570	SDR16C5	short chain dehydrogenase/reductase family 16C member 5 [Source:VGNC Symbol;Acc:VGNC:34395]
0.536919	0.00682535	ENSBTAG00000046773	MCOLN2	mucolipin 2 [Source:VGNC Symbol;Acc:VGNC:31319]
0.536813	0.00683849	ENSBTAG00000004680	SLC13A5	solute carrier family 13 member 5 [Source:VGNC Symbol;Acc:VGNC:34677]
0.535189	0.00704163	ENSBTAG00000011045	MRPS36	mitochondrial ribosomal protein S36 [Source:VGNC Symbol;Acc:VGNC:31674]
0.5351	0.0070529	ENSBTAG00000018280	SLC28A3	solute carrier family 28 member 3 [Source:VGNC Symbol;Acc:VGNC:34793]
0.535095	0.00705354	ENSBTAG00000005586	GATM	glycine amidinotransferase [Source:VGNC Symbol;Acc:VGNC:29274]
0.531214	0.00756032	ENSBTAG00000001125	ADAMDEC1	ADAM-like, decysin 1 [Source:NCBI gene (formerly Entrezgene);Acc:505890]
0.515653	0.00990689	ENSBTAG00000002266	NPL	N-acetylneuraminate pyruvate lyase [Source:VGNC Symbol;Acc:VGNC:32205]
